# Supplementary material for: A window into extreme longevity; the circulating metabolomic signature of the naked mole-rat, a mammal that shows negligible senescence
Source: GeroScience. 2018 Apr 20;40(2):105–21. doi: 10.1007/s11357-018-0014-2 (PMC5964061; doi:10.1007/s11357-018-0014-2)
Supplement: Supplementary file 2 — (CSV 205 kb) [file 11357_2018_14_MOESM2_ESM.csv]

biochemical	super.pathway	sub.pathway	compound_id	platform	chemical_id	ri	mass	cas	pub.chem	kegg_id	hmdb.group	nmr.vs.mouse_effect	nmr.vs.mouse_effect.error	nmr.vs.mouse_p.value	nmr.vs.mouse_p'.value	mean.ln.count_mouse	mean.ln.count_nmr	sd.ln.count_mouse	sd.ln.count_nmr	mouse_1	mouse_2	mouse_3	mouse_4	mouse_5	nmr_1	nmr_2	nmr_3	nmr_4	nmr_5	nmr_6	nmr_7	nmr_8	nmr_9
gamma-glutamylisoleucine*	Peptide	Gamma-glutamyl Amino Acid	34456	LC/MS Pos	100001485	2644	261.2	NA	14253342	NA	HMDB11170	-2.502006331	0.070612032	1.63E-13	9.38E-11	0.192761304	-2.309245027	0.180883509	0.087638496	0.04936143	0.360258515	0.05552931	0.080473384	0.418183881	-2.393604491	-2.176833888	-2.309609708	-2.260483917	-2.25094186	-2.210917904	-2.393604491	-2.393604491	-2.393604491
X - 18260	NA	NA	41364	LC/MS Pos	NA	4887.3	865.4	NA	NA	NA	NA	4.881312463	0.159573834	9.35E-13	2.69E-10	-5.02068563	-0.139373167	0	0.350388262	-5.02068563	-5.02068563	-5.02068563	-5.02068563	-5.02068563	-0.06240746	-0.140066989	-0.414758155	0.132605965	2.22045E-16	0.376448159	-0.75395932	-0.476102188	0.083881484
X - 16947_1	NA	NA	39530	LC/MS Neg	NA	3808.5	345.2	NA	NA	NA	NA	5.187190837	0.225184486	2.66E-11	4.48E-09	-3.839702344	1.347488493	0	0.494454501	-3.839702344	-3.839702344	-3.839702344	-3.839702344	-3.839702344	1.447859717	1.300355136	0.531980278	1.802155245	2.044293524	1.426139879	0.770108222	1.749182463	1.055321973
2-docosahexaenoyl-GPC (22:6)*	Lipid	Lysophospholipid	35883	LC/MS Pos	100001565	5507	568.3	NA	NA	NA	HMDB10404	-2.869293793	0.126951355	3.33E-11	4.48E-09	0.365137739	-2.504156054	0.143043193	0.2597587	0.229443664	0.206038083	0.385330426	0.500290322	0.504586199	-2.640858952	-2.640858952	-2.598299337	-2.640858952	-2.640858952	-2.066722769	-2.640858952	-2.02722867	-2.640858952
X - 17383	NA	NA	40208	LC/MS Neg	NA	4765.3	359.3	NA	NA	NA	NA	3.051802556	0.136845202	3.90E-11	4.48E-09	-2.901166658	0.150635898	0.214242311	0.259497832	-3.125840959	-2.852498105	-3.125840959	-2.700082031	-2.701571235	0.19909673	-0.21716148	0.239725311	2.22045E-16	2.22045E-16	0.039893564	0.008067371	0.603058346	0.483043243
N-acetyltyrosine	Amino Acid	Tyrosine Metabolism	32390	LC/MS Neg	100001104	1677	222.2	537-55-3	68310	NA	HMDB00866	-1.697440725	0.085123708	1.44E-10	1.38E-08	0.570120272	-1.127320453	0.264334228	0	0.763512443	0.654250415	0.530628251	0.130852808	0.771357441	-1.127320453	-1.127320453	-1.127320453	-1.127320453	-1.127320453	-1.127320453	-1.127320453	-1.127320453	-1.127320453
methyl-beta-glucopyranoside	Carbohydrate	Fructose Mannose and Galactose Metabolism	40480	LC/MS Pos	100003693	1094.3	212.1	709-50-2	2108	NA	NA	-3.412116256	0.177293547	2.18E-10	1.60E-08	2.307510093	-1.104606163	0.189826083	0.365424413	2.182257573	2.430802391	2.033620092	2.455031464	2.435838947	-1.378326191	-0.434327653	-1.341703478	-0.980829253	-1.277978218	-0.818483672	-1.155817762	-0.890622985	-1.663366254
X - 16480	NA	NA	39053	LC/MS Neg	NA	4685.5	309.3	NA	NA	NA	NA	4.255433194	0.221505849	2.23E-10	1.60E-08	-3.943274438	0.312158755	0.608374022	0.226943058	-4.406319327	-3.438899249	-4.406319327	-4.327538449	-3.137295838	2.22045E-16	0.076034686	0.414821203	0.435088633	0.488825383	0.340179641	0.100297721	0.702800438	0.251381093
gamma-glutamylphenylalanine	Peptide	Gamma-glutamyl Amino Acid	33422	LC/MS Pos	100000491	2846	295.1	7432-24-8	111299	NA	HMDB00594	-2.118215731	0.1137392	3.20E-10	2.05E-08	1.835573604	-0.282642126	0.145560458	0.227549986	1.731035884	1.868828529	2.024127015	1.653875762	1.900000831	-0.563172104	-0.144216851	-0.074723546	-0.329337748	-0.147340588	-0.563172104	-0.158644093	2.22045E-16	-0.563172104
palmitoyl sphingomyelin (d18:1/16:0)	Lipid	Sphingolipid Metabolism	37506	GC/MS	100002107	2524	311.3	6254-89-3	9939941	NA	NA	2.749777283	0.149123379	3.59E-10	2.07E-08	-2.369310474	0.380466809	0.218298383	0.288774628	-2.649309706	-2.116105526	-2.213658884	-2.521985658	-2.345492594	0.194744077	0.599275965	0.323314625	0.577680211	0.51903186	0.63180355	0.500654068	-0.287015628	0.364712556
gamma-glutamylleucine	Peptide	Gamma-glutamyl Amino Acid	18369	LC/MS Pos	1268	2744	261.2	2566-39-4	151023	NA	HMDB11171	-2.816262838	0.162962213	7.62E-10	3.56E-08	2.367190297	-0.449072541	0.219130986	0.32253985	2.15331913	2.458716667	2.474730043	2.123314876	2.625870768	-0.997500787	-0.588246771	-0.311155429	-0.461242124	0.165599181	-0.242198958	-0.366004039	-0.562645372	-0.678258568
gamma-glutamylvaline	Peptide	Gamma-glutamyl Amino Acid	32393	LC/MS Pos	100001126	2040	247.2	2746-34-1	7015683	NA	HMDB11172	-2.575071276	0.14903526	7.64E-10	3.56E-08	2.224789555	-0.350281721	0.393135573	0.172665611	2.145615444	2.573176956	1.916922612	1.799678034	2.688554727	-0.593663902	-0.120925468	-0.340098805	-0.114289146	-0.320205264	-0.593663902	-0.3137523	-0.31525884	-0.440677864
glycodeoxycholate	Lipid	Secondary Bile Acid Metabolism	18477	LC/MS Pos	100000436	5341	450.1	360-65-6	3035026	C05464	HMDB00631	3.173182516	0.184480689	8.05E-10	3.56E-08	-3.216378945	-0.043196429	0	0.405078115	-3.216378945	-3.216378945	-3.216378945	-3.216378945	-3.216378945	-0.282097694	-0.14618251	-0.021325787	-0.501040323	0.109840466	-0.515838166	2.22045E-16	0.823429551	0.144446604
catechol sulfate	Xenobiotics	Benzoate Metabolism	35320	LC/MS Neg	100001605	1928	188.9	4918-96-1	3083879	NA	HMDB59724	-4.129908784	0.245998306	1.07E-09	4.19E-08	2.70551352	-1.424395265	0.451970699	0.435466183	1.964731903	2.91940723	3.0545152	3.000585478	2.588327786	-1.702650294	-1.72878467	-1.628620732	-1.320132159	-0.372514008	-1.641444709	-1.74239804	-1.22758267	-1.4554301
cysteine-glutathione disulfide	Amino Acid	Glutathione Metabolism	35159	LC/MS Pos	100001437	821	427.1	13081-14-6	4247235	NA	HMDB00656	-2.266466542	0.135313403	1.09E-09	4.19E-08	1.805585692	-0.46088085	0.382331226	0.123249379	2.20849417	2.02240812	1.262656721	1.570156397	1.964213053	-0.513161684	-0.401224114	-0.656815251	-0.432014443	-0.233193887	-0.414001439	-0.485645325	-0.598928505	-0.412942998
N-acetyltryptophan	Amino Acid	Tryptophan Metabolism	33959	LC/MS Neg	100001254	2650	245.2	1218-34-4	700653	C03137	HMDB13713	-2.482071648	0.157846417	2.26E-09	8.13E-08	1.700216	-0.781855648	0.392384343	0.20771501	1.617187804	1.812329776	1.370012529	1.380653481	2.320896413	-1.010052112	-0.573942933	-0.704005924	-0.843737539	-0.976040736	-1.010052112	-0.408419468	-0.686966321	-0.823483682
X - 11538	NA	NA	32855	LC/MS Neg	NA	4920	311.3	NA	NA	NA	NA	2.74078248	0.180399464	3.36E-09	1.14E-07	-2.143113713	0.597668767	0.430889146	0.253131748	-2.515778313	-1.606941032	-2.347582459	-2.492535677	-1.752731082	0.448652303	0.46969108	0.815232061	0.479582604	0.629088544	0.874968612	0.177727688	0.983725056	0.500350955
N-acetylmethionine	Amino Acid	Methionine Cysteine SAM and Taurine Metabolism	1589	LC/MS Neg	1083	1805	190.1	65-82-7	448580	C02712	HMDB11745	-2.092178824	0.146342339	6.72E-09	2.15E-07	1.706021632	-0.386157192	0.365423248	0.191021008	1.537963393	1.954968994	1.384367506	1.431769513	2.221038755	-0.583396317	-0.722575991	-0.355532739	-0.292359662	-0.463942038	-0.232688964	-0.480458087	-0.16629074	-0.178170186
octadecanedioate	Lipid	Fatty Acid Dicarboxylate	36754	LC/MS Neg	100001615	5033	313.3	871-70-5	70095	NA	HMDB00782	2.140174716	0.156315447	1.10E-08	3.16E-07	-1.515216816	0.6249579	0.315291584	0.260969149	-1.340556469	-1.136314156	-1.606941032	-1.979053368	-1.513219055	0.703938742	0.400988436	0.684207339	0.756215872	1.003678705	0.793490129	0.289006195	0.770432243	0.222663436
X - 10510	NA	NA	27278	GC/MS	NA	2470	297.2	NA	NA	NA	NA	1.930500146	0.141023482	1.10E-08	3.16E-07	-1.593406126	0.33709402	0.223335467	0.266359504	-1.780226233	-1.362577835	-1.346304713	-1.676112046	-1.801809805	-0.004208845	0.397164083	0.232380757	0.384377656	0.621275168	0.75438338	0.506697113	0.004191205	0.137585663
X - 11441	NA	NA	32758	LC/MS Neg	NA	3773	331.1	NA	NA	NA	NA	2.644777555	0.203088769	1.93E-08	5.30E-07	-2.151348461	0.493429094	0.32251169	0.383214246	-2.363397232	-1.63475572	-2.031794888	-2.363397232	-2.363397232	0.954202897	0.716766046	0.533095792	0.060059756	0.158967631	1.012582248	0.274368843	0.726727014	0.004091618
gamma-glutamyltyrosine	Peptide	Gamma-glutamyl Amino Acid	2734	LC/MS Pos	1102	2073	311.2	7432-23-7	94340	NA	HMDB11741	-2.785220854	0.223036576	3.10E-08	8.10E-07	2.505347316	-0.279873539	0.41806685	0.390452984	2.605670424	3.061374872	2.247304914	1.964156945	2.648229423	-0.933436891	0.180486541	-0.216913002	-0.224269185	-0.1537341	-0.933436891	2.22045E-16	-0.128970381	-0.10858794
X - 12236 - retired for 3-[3-(sulfooxy)phenyl]propanoic acid	Xenobiotics	Food Component/Plant	33658	LC/MS Neg	NA	1321	245.1	NA	NA	NA	NA	-2.675010767	0.215427763	3.30E-08	8.13E-07	1.966589171	-0.708421596	0.286972763	0.427295657	1.626236031	2.319314375	2.030566374	1.725744303	2.131084775	-1.275826908	-0.926088574	-0.664559724	-0.244878043	-0.163696093	-0.338133616	-0.485645325	-1.03563749	-1.241328591
X - 12156	NA	NA	33625	LC/MS Neg	NA	2599	231.1	NA	NA	NA	NA	2.527238763	0.204029959	3.39E-08	8.13E-07	-1.1010503	1.426188463	0.403743761	0.34525787	-1.377136423	-0.681613945	-1.131652143	-1.600478171	-0.714370817	1.676722659	1.350330339	1.451356183	2.197702241	1.363537374	1.432843922	1.10876062	1.180806526	1.073636303
X - 18259	NA	NA	41363	LC/MS Pos	NA	4891.5	844.5	NA	NA	NA	NA	1.51458108	0.123605192	3.83E-08	8.81E-07	-1.522801606	-0.008220526	0	0.271409211	-1.522801606	-1.522801606	-1.522801606	-1.522801606	-1.522801606	0.116270782	0.098668172	-0.352398387	0.026154957	0.221942831	0.273456365	-0.376877651	-0.334214787	0.253012985
glutathione_ oxidized (GSSG)	Amino Acid	Glutathione Metabolism	27727	LC/MS Pos	448	1535	613.1	103239-24-3	65359	C00127	HMDB03337	-3.960359607	0.328321716	4.56E-08	1.01E-06	2.041088167	-1.91927144	0.784976526	0.460035367	1.894406306	2.81086548	1.155591057	1.45390628	2.890671713	-1.964685304	-2.271086426	-2.129472475	-2.135377174	-2.081042823	-0.864172778	-2.363397232	-1.918684163	-1.545524587
3-hydroxyhippurate	Xenobiotics	Benzoate Metabolism	39600	LC/MS Neg	100002122	1670	194.1	1637-75-8	450268	NA	HMDB06116	2.34337539	0.195276815	4.83E-08	1.02E-06	-2.352826309	-0.009450919	0	0.428783981	-2.352826309	-2.352826309	-2.352826309	-2.352826309	-2.352826309	-0.187535124	0.525615709	-0.050661915	0.333109446	0.448013611	0.129184458	-0.099488899	-0.347432077	-0.835863483
X - 18256	NA	NA	41360	LC/MS Pos	NA	2873.1	360	NA	NA	NA	NA	2.08170815	0.173848479	4.95E-08	1.02E-06	-1.579804682	0.501903469	0.171686886	0.36191333	-1.678787991	-1.580364665	-1.282294771	-1.678787991	-1.678787991	0.042772092	0.952584088	0.628555325	0.559844333	0.904056194	0.667572929	0.62722103	0.193426337	-0.058901108
1-arachidonoyl-GPE (20:4n6)*	Lipid	Lysophospholipid	35186	LC/MS Neg	100001571	5731	500.3	NA	42607465	NA	HMDB11517	-1.500661314	0.127173652	5.83E-08	1.16E-06	1.381779997	-0.118881317	0.261961943	0.208963152	1.028940615	1.236139853	1.379898954	1.589500476	1.674420085	-0.095520202	2.22045E-16	-0.395267283	-0.461242124	-0.005515181	0.081395638	-0.29410264	0.060906935	0.039413002
X - 13846	NA	NA	35741	LC/MS Neg	NA	1412	301	NA	NA	NA	NA	-2.056679418	0.177579125	7.17E-08	1.37E-06	0.048255364	-2.008424054	0.551435572	0	-0.762711644	0.766304701	0.23870189	0.031401763	-0.032419891	-2.008424054	-2.008424054	-2.008424054	-2.008424054	-2.008424054	-2.008424054	-2.008424054	-2.008424054	-2.008424054
4-hydroxyhippurate	Xenobiotics	Benzoate Metabolism	35527	LC/MS Neg	100001423	1439	194	2482-25-9	151012	NA	HMDB13678	2.111331094	0.18927957	1.09E-07	2.02E-06	-1.933092645	0.178238449	0	0.415615378	-1.933092645	-1.933092645	-1.933092645	-1.933092645	-1.933092645	-0.513997315	0.366447041	-0.128856622	0.979152849	0.43502391	0.243495048	0.208151733	-0.024395157	0.039124555
X - 11442	NA	NA	32759	LC/MS Neg	NA	3902	331.1	NA	NA	NA	NA	2.954550828	0.266353539	1.16E-07	2.08E-06	-2.410263523	0.544287305	0.632321941	0.377010492	-2.868218953	-1.608438412	-1.838222344	-2.868218953	-2.868218953	1.031332235	0.763372625	0.581265448	0.101834306	0.27543235	1.017655274	0.279977468	0.784084176	0.06363186
X - 12644 - retired for 1-docosahexaenoylglycerophosphoethanolamine	Lipid	Lysophospholipid	34244	LC/MS Neg	NA	5650	524.3	NA	NA	NA	NA	-1.858777465	0.172373579	1.58E-07	2.70E-06	1.771295119	-0.087482346	0.306286658	0.310405645	1.307873255	1.751475524	1.705384253	1.996046346	2.095696216	2.22045E-16	0.395818731	-0.457758903	-0.312248026	-0.255795884	-0.001701447	-0.369615455	0.381786981	-0.167827111
2-docosahexaenoyl-GPE (22:6)*	Lipid	Lysophospholipid	34258	LC/MS Pos	100002061	5512	526.2	NA	NA	NA	HMDB11496	-2.179299634	0.202359736	1.60E-07	2.70E-06	1.793855252	-0.385444381	0.240163851	0.410603911	1.479602538	1.662921806	1.899746532	1.811774492	2.115230894	-0.857078872	-0.857078872	-0.057417271	-0.608071008	-0.447694342	0.439093289	-0.508827621	-0.404215889	-0.167708844
1-docosahexaenoyl-GPC (22:6)*	Lipid	Lysophospholipid	33822	LC/MS Pos	100001566	5518	568.4	NA	NA	NA	HMDB10404	-1.78495687	0.16866337	1.94E-07	3.18E-06	1.577066342	-0.207890528	0.120427875	0.36042384	1.614345849	1.451754333	1.466329376	1.743164286	1.609737867	-0.080451124	0.006677655	-0.386692423	-0.697757793	-0.011162065	-0.125336491	-0.828050943	0.287281992	-0.035523556
X - 16947_2	NA	NA	40132	LC/MS Pos	NA	4320.8	347.1	NA	NA	NA	NA	3.118501525	0.298814585	2.25E-07	3.60E-06	-3.103317484	0.015184041	0	0.656129644	-3.103317484	-3.103317484	-3.103317484	-3.103317484	-3.103317484	0.241533416	0.179651328	-1.098112414	0.629834574	0.762999682	0.179317048	-0.957373177	0.417459553	-0.218653646
1-linoleoylglycerol (18:2)	Lipid	Monoacylglycerol	27447	LC/MS Neg	100001040	6226	279.2	2277-28-3	5283469	NA	NA	-2.366484837	0.23067051	2.71E-07	4.22E-06	1.920281856	-0.446202981	0.398519847	0.420872666	1.211792153	2.135077269	2.145100529	2.070325113	2.039114216	-0.236482116	-0.295579845	-0.580890498	-0.64055473	-1.152646177	-0.343476711	-0.869645724	-0.18248157	0.285930539
glycochenodeoxycholate	Lipid	Primary Bile Acid Metabolism	32346	LC/MS Pos	1628	5320	450.1	16564-43-5	12544	C05466	HMDB00637	1.753548079	0.173562973	3.20E-07	4.75E-06	-1.554949727	0.198598352	0	0.381105266	-1.554949727	-1.554949727	-1.554949727	-1.554949727	-1.554949727	-0.348706774	0.013804281	0.31918074	-0.206409352	0.520993753	0.246313053	0.110556991	0.930509169	0.201143311
campesterol	Lipid	Sterol	33997	GC/MS	100001269	2353	129	474-62-4	173183	C01789	HMDB02869	1.567716628	0.155250202	3.22E-07	4.75E-06	-1.114162605	0.453554023	0.33664014	0.244020067	-1.578423859	-1.28699216	-0.688159639	-1.054117049	-0.963120319	0.395886042	0.23039718	0.621060242	0.726823707	0.550661532	0.565711457	0.692947161	-0.018062143	0.316561032
X - 09789	NA	NA	32753	LC/MS Neg	NA	2613	153.1	NA	NA	NA	NA	-3.985737685	0.396953867	3.43E-07	4.93E-06	3.697180058	-0.288557627	0.495739295	0.798025824	2.829081289	4.039113701	3.819868242	3.988546914	3.809290146	-1.504627548	-0.32573014	0.494208318	-0.980562622	-0.558965999	0.130150684	-0.907578791	1.056087456	2.22045E-16
ergothioneine	Xenobiotics	Food Component/Plant	37459	LC/MS Pos	100002154	847	230.2	58511-63-0	3032311	C05570	HMDB03045	-1.63133541	0.166187752	4.37E-07	6.13E-06	1.007907635	-0.623427775	0.494681214	0.103948265	1.870632262	0.895598109	0.908540778	0.690293112	0.674473915	-0.599110539	-0.674521716	-0.674521716	-0.674521716	-0.674521716	-0.674521716	-0.605502671	-0.359106469	-0.674521716
3-(3-hydroxyphenyl)propionate	Xenobiotics	Benzoate Metabolism	35635	LC/MS Neg	100001624	2000	165.1	621-54-5	91	C11457	HMDB00375	3.205222849	0.327648307	4.54E-07	6.21E-06	-3.07106369	0.134159159	0.639996402	0.559284467	-3.619353391	-2.090704734	-2.826833737	-3.199073198	-3.619353391	-0.792746546	0.04382548	0.715397789	0.949957589	0.308660479	0.161183038	0.181154209	0.267734435	-0.627734042
X - 12117	NA	NA	33532	LC/MS Pos	NA	1486	204.2	NA	NA	NA	NA	1.562230678	0.164387727	6.19E-07	8.28E-06	-1.496213843	0.066016835	0.321335619	0.280468787	-1.804236991	-1.489878677	-1.804236991	-1.328025453	-1.054691102	0.008166563	-0.354819523	-0.017654935	0.10192462	0.012718772	0.667624223	0.283222142	-0.049295292	-0.057735051
3-indoxyl sulfate	Amino Acid	Tryptophan Metabolism	27672	LC/MS Neg	100000467	2258	212	2642-37-7	10258	NA	HMDB00682	-4.187924144	0.441864197	6.37E-07	8.33E-06	2.773278905	-1.414645239	0.330761685	0.941622644	2.528317291	3.171100546	3.0850381	2.625277103	2.456661484	-0.964955904	-2.598299337	-2.012156795	-0.020610954	-3.020024966	-0.953733027	-1.036201029	-1.13103218	-0.99479296
stearoyl sphingomyelin (d18:1/18:0)	Lipid	Sphingolipid Metabolism	19503	GC/MS	1538	2645	311.3	85187-10-6;85187-10-6	6453725	C00550	HMDB01348	2.135148294	0.229277468	7.69E-07	9.82E-06	-1.733895611	0.401252683	0.599198189	0.271908772	-1.18515105	-1.03817592	-2.298593072	-2.298593072	-1.848964943	0.018036362	0.434052565	0.506998309	0.789048095	0.384241472	0.776384779	0.419565232	0.088285565	0.194661769
phenylacetylglycine	Peptide	Acetylated Peptides	33945	LC/MS Neg	100001275	2377	192.1	500-98-1	68144	C05598	HMDB00821	2.686238834	0.290296575	8.23E-07	9.97E-06	-2.01177914	0.674459694	0.360961333	0.584093636	-1.631683521	-1.799993274	-2.134531508	-2.567853571	-1.924833823	0.852285402	-0.089596534	0.564972842	1.568115793	-0.307612708	1.1410969	0.871335206	0.928495944	0.541044402
X - 12828	NA	NA	34511	LC/MS Neg	NA	2995	237.2	NA	NA	NA	NA	-1.316164769	0.142245325	8.23E-07	9.97E-06	-0.14787494	-1.46403971	0.441713699	0	0.083053555	-0.581426931	-0.090581378	-0.587706668	0.43728672	-1.46403971	-1.46403971	-1.46403971	-1.46403971	-1.46403971	-1.46403971	-1.46403971	-1.46403971	-1.46403971
adrenate (22:4n6)	Lipid	Polyunsaturated Fatty Acid (n3 and n6)	32980	LC/MS Neg	100001193	5684	331.3	2091-25-0	5497181	C16527	HMDB02226	1.583897355	0.171359033	8.32E-07	9.97E-06	-1.287266012	0.296631343	0.056909252	0.374107876	-1.299382989	-1.227924025	-1.238564249	-1.301218189	-1.369240607	1.033077716	0.630047624	0.440960944	-0.116983355	0.164836242	0.158455686	2.22045E-16	0.427030886	-0.067743652
10-undecenoate (11:1n1)	Lipid	Medium Chain Fatty Acid	32497	LC/MS Neg	100001197	5086	183.3	1333-28-4	14891	C13910	HMDB33724	2.099513254	0.229811042	9.42E-07	1.11E-05	-1.724271986	0.375241267	0.39019436	0.422503068	-1.107753947	-2.061208773	-2.061208773	-1.705948813	-1.685239626	0.00039992	0.085168012	0.906119177	0.370321406	-0.212203611	0.164751436	0.977724438	0.780425189	0.30446544
X - 18240	NA	NA	41344	LC/MS Neg	NA	2056.8	194.1	NA	NA	NA	NA	1.011013535	0.11106951	9.79E-07	1.11E-05	-1.070608092	-0.059594557	0	0.243883672	-1.070608092	-1.070608092	-1.070608092	-1.070608092	-1.070608092	0.01400152	-0.344464087	-0.014200349	-0.350408902	0.445390701	-0.027679569	0.062599142	-0.235595759	-0.085993713
taurocholate	Lipid	Primary Bile Acid Metabolism	18497	LC/MS Neg	1648	5122	514.3	145-42-6	6675	C05122	HMDB00036	-0.532112093	0.058542979	9.95E-07	1.11E-05	0.245762466	-0.286349627	0.18179322	0	0.380967477	-0.06166266	0.296096571	0.375418187	0.237992754	-0.286349627	-0.286349627	-0.286349627	-0.286349627	-0.286349627	-0.286349627	-0.286349627	-0.286349627	-0.286349627
gamma-glutamyltryptophan	Peptide	Gamma-glutamyl Amino Acid	33947	LC/MS Pos	100001295	3033	334.2	66471-20-3	3989307	NA	HMDB29160	-0.655227625	0.072170266	1.01E-06	1.11E-05	0.020538014	-0.634689611	0.224109968	0	-0.242581245	0.050978245	2.22045E-16	-0.074508052	0.368801124	-0.634689611	-0.634689611	-0.634689611	-0.634689611	-0.634689611	-0.634689611	-0.634689611	-0.634689611	-0.634689611
X - 11549	NA	NA	32866	LC/MS Neg	NA	5093	339.3	NA	NA	NA	NA	1.873751875	0.208416739	1.12E-06	1.21E-05	-1.830452961	0.043298914	0.465531675	0.31791683	-2.161953963	-1.187115687	-1.479287228	-2.161953963	-2.161953963	0.048123275	-0.630923837	-0.095410185	0.091758425	-0.017451394	0.218974874	-0.066781034	0.441282601	0.400117502
thymidine	Nucleotide	Pyrimidine Metabolism Thymine containing	2183	LC/MS Pos	872	1976	242.9	50-89-5	5789	C00214	HMDB00273	-1.069990124	0.119440052	1.16E-06	1.23E-05	0.381826555	-0.688163569	0.243795297	0.197646325	0.803883222	0.371563556	0.233489843	0.212689093	0.287507057	-0.804749357	-0.804749357	-0.804749357	-0.522223669	-0.78329073	-0.804749357	-0.236102152	-0.804749357	-0.628108784
X - 06126- retired for 4-methylcatechol sulfate	Xenobiotics	Benzoate Metabolism	32557	LC/MS Neg	NA	2684	203.1	NA	NA	NA	NA	-1.994623464	0.228068221	1.49E-06	1.56E-05	0.501654597	-1.492968867	0.708126873	0.008082095	0.15956457	1.335422031	-0.179605249	2.22045E-16	1.192891634	-1.495662898	-1.495662898	-1.495662898	-1.471416615	-1.495662898	-1.495662898	-1.495662898	-1.495662898	-1.495662898
X - 11905	NA	NA	33250	LC/MS Neg	NA	4401	283.2	NA	NA	NA	NA	1.603549272	0.186733694	1.81E-06	1.84E-05	-0.66773794	0.935811332	0.456447038	0.252880843	-0.499720844	2.22045E-16	-1.159955919	-0.669235361	-1.009777575	0.6590732	0.821760248	0.98099174	1.082381276	1.421540841	1.099611789	0.814479466	0.954010319	0.588453109
X - 16570	NA	NA	39143	LC/MS Neg	NA	3773.5	198.2	NA	NA	NA	NA	-0.676689255	0.078879395	1.83E-06	1.84E-05	0.003736781	-0.672952473	0.244943792	0	0.057608313	0.340677667	-0.03386707	-0.345735004	2.22045E-16	-0.672952473	-0.672952473	-0.672952473	-0.672952473	-0.672952473	-0.672952473	-0.672952473	-0.672952473	-0.672952473
tetradecanedioate	Lipid	Fatty Acid Dicarboxylate	35669	LC/MS Neg	100001613	3970	257.2	821-38-5	13185	NA	HMDB00872	1.5410837	0.181577908	2.04E-06	2.02E-05	-1.139121832	0.401961868	0	0.398704261	-1.139121832	-1.139121832	-1.139121832	-1.139121832	-1.139121832	0.258510695	0.308440126	0.567583958	0.279599496	1.046441416	0.963174318	-0.063792133	0.35641491	-0.098715973
cytidine	Nucleotide	Pyrimidine Metabolism Cytidine containing	514	LC/MS Pos	827	1065	244	65-46-3	6175	C00475	HMDB00089	-1.318988722	0.156797692	2.24E-06	2.18E-05	0.548075447	-0.770913274	0.427446001	0.164870458	1.176128731	0.633025557	0.011137744	0.347412177	0.572673027	-0.884549846	-0.919546025	-0.497580397	-0.972067747	-0.627921396	-0.806987997	-0.790319092	-0.578390943	-0.860856025
adenosine 5'-monophosphate (AMP)	Nucleotide	Purine Metabolism Adenine containing	32342	LC/MS Pos	209	1210	348.1	149022-20-8	6083	C00020	HMDB00045	-3.242162043	0.390000583	2.53E-06	2.41E-05	1.659081904	-1.583080138	1.045975118	0.431635847	2.390971358	2.490797597	2.232334288	1.108892598	0.072413681	-1.833832246	-2.083449563	-1.468372472	-1.551640814	-2.083449563	-0.712941808	-1.788564578	-1.452861605	-1.272608597
X - 11522	NA	NA	32839	LC/MS Neg	NA	4754	313.2	NA	NA	NA	NA	2.04011109	0.245624103	2.56E-06	2.41E-05	-1.666665929	0.373445161	0.38852263	0.464120301	-2.27789248	-1.222476276	-1.584257614	-1.730476241	-1.518227032	0.647207949	-0.014707629	0.891752107	-0.225270812	-0.083599024	1.078205479	0.054014588	0.623797102	0.389606692
4-hydroxyphenylpyruvate	Amino Acid	Tyrosine Metabolism	1669	LC/MS Neg	1141	1716	179.1	156-39-8	979	C01179	HMDB00707	-1.920972835	0.233025626	2.76E-06	2.56E-05	1.081226254	-0.839746581	0.452446372	0.399317236	0.564290558	1.105885773	0.779921029	1.208452754	1.747581154	-1.21976349	-0.894040123	-0.641693899	-1.189084192	-0.224269185	-1.21976349	-1.21976349	-0.602758181	-0.34658318
X - 10500	NA	NA	27256	GC/MS	NA	1229.9	211	NA	NA	NA	NA	1.5471627	0.18964412	3.07E-06	2.81E-05	-1.450361363	0.096801338	0.263769637	0.372310286	-1.251064412	-1.440961762	-1.133514341	-1.713133149	-1.713133149	-0.796287939	0.264976235	0.508081863	0.178731788	0.20912576	0.303063174	0.23483494	0.046215424	-0.077529203
13-methylmyristate (i15:0)	Lipid	Fatty Acid Branched	38293	LC/MS Neg	100002344	5498	241.3	2485-71-4	151014	NA	NA	1.22837288	0.150807144	3.13E-06	2.81E-05	-0.870278965	0.358093915	0.096248387	0.324069258	-0.893551245	-0.762711644	-1.020540753	-0.846997905	-0.827593277	0.813637659	0.448588452	0.541102615	-0.016841017	0.221702514	0.833387269	-0.024395157	0.278237614	0.127425288
2-hydroxy-3-methylvalerate	Amino Acid	Leucine Isoleucine and Valine Metabolism	36746	LC/MS Neg	100001541	1787	131.1	488-15-3	164623	NA	HMDB00317	-2.121430936	0.261431953	3.25E-06	2.87E-05	0.339243965	-1.782186971	0.471456378	0.46732538	0.096400494	1.146290724	-0.059750004	0.202124184	0.311154429	-1.984858899	-2.001740034	-2.001740034	-2.001740034	-0.660486398	-2.001740034	-2.001740034	-1.383897237	-2.001740034
X - 18249	NA	NA	41353	LC/MS Neg	NA	4403.7	221	NA	NA	NA	NA	1.776210515	0.220339368	3.48E-06	3.03E-05	-1.535547684	0.240662831	0.34924133	0.416044337	-1.691733155	-1.691733155	-1.691733155	-1.691733155	-0.910805802	-0.049295292	-0.58788667	-0.029531803	0.247641023	0.600812569	0.535966916	0.465556254	0.763326015	0.219376465
2-arachidoyl-GPC (20:0)*	Lipid	Lysophospholipid	35623	LC/MS Pos	100001560	6001	552.4	NA	NA	NA	NA	-2.873062126	0.357642048	3.60E-06	3.09E-05	1.142682661	-1.730379465	0.789174252	0.552540033	2.22045E-16	1.471232758	1.378917217	0.777901846	2.085361484	-1.3108159	-2.176833888	-2.176833888	-2.176833888	-1.143818882	-0.710089901	-2.176833888	-1.684700397	-2.016654554
X - 12627	NA	NA	34221	LC/MS Neg	NA	5732	357.4	NA	NA	NA	NA	1.800409393	0.226088044	3.94E-06	3.27E-05	-1.557595181	0.242814212	0.322555219	0.44094247	-2.1086644	-1.337885222	-1.323131786	-1.461449035	-1.556845462	0.809328935	0.819823883	0.555722505	-0.335612606	0.032563991	0.1434941	2.22045E-16	0.469253348	-0.30924625
X - 11530	NA	NA	32847	LC/MS Neg	NA	4866	313.2	NA	NA	NA	NA	2.270864944	0.285191846	3.94E-06	3.27E-05	-1.913985519	0.356879425	0.637566055	0.434629393	-2.882403588	-1.154230712	-1.74869998	-2.095570924	-1.689022392	0.628501987	-0.047720736	0.781570061	-0.196988594	2.22045E-16	1.032080672	0.042484612	0.674626731	0.297360089
methionine	Amino Acid	Methionine Cysteine SAM and Taurine Metabolism	1302	LC/MS Pos	415	1252	150.1	63-68-3	6137	C00073	HMDB00696	-1.039251583	0.130618302	3.98E-06	3.27E-05	0.84775267	-0.191498913	0.064654722	0.283141228	0.927111971	0.820792534	0.777809968	0.80830455	0.904744328	-0.429399258	-0.009343515	-0.019284761	-0.400776119	-0.086865933	-0.74675895	-0.2007707	0.139761942	0.029947076
phenol sulfate	Amino Acid	Tyrosine Metabolism	32553	LC/MS Neg	100001510	2150	173.1	937-34-8	74426	C02180	HMDB60015	-3.354218131	0.426049331	4.43E-06	3.59E-05	2.280117933	-1.074100198	0.331639525	0.905640016	1.718166749	2.542727344	2.508370866	2.332396291	2.298928415	-0.158058305	-2.606396547	-1.849600469	-0.627546723	-2.165435255	-0.123411345	-0.949072221	-0.621570982	-0.565809932
caprate (10:0)	Lipid	Medium Chain Fatty Acid	1642	LC/MS Neg	888	5092	171.2	112-37-8	2969	C01571	HMDB00511	0.853963838	0.108911083	4.62E-06	3.69E-05	-0.382559862	0.471403976	0.189560157	0.198049101	-0.616556578	-0.144679011	-0.243856593	-0.41521246	-0.492494667	0.754806561	0.678084303	0.526443035	0.102376067	0.524491815	0.437157555	0.522240229	0.262595007	0.434441216
2-arachidonoyl-GPC (20:4)*	Lipid	Lysophospholipid	35256	LC/MS Pos	100001554	5524	544.3	NA	NA	NA	HMDB61699	-1.661667514	0.213064646	4.87E-06	3.84E-05	1.230208568	-0.431458946	0.193684912	0.447346921	1.132143772	0.944450498	1.280127965	1.380678622	1.413641983	2.22045E-16	-0.708666992	-0.403467105	-0.916290732	-0.569691377	-0.19007151	-1.1858055	0.065974989	0.024887716
X - 12510 - retired for 2-aminooctanoic acid	Lipid	Fatty Acid_ Amino	34040	LC/MS Pos	NA	3343	160.2	NA	NA	NA	NA	-1.48756677	0.193025853	5.50E-06	4.27E-05	0.434867791	-1.052698978	0.090842492	0.418945499	0.341530849	0.444942199	0.358373501	0.461908452	0.567583958	-1.045261113	-1.124237836	-0.588607001	-1.039023497	-1.653912403	-0.448476999	-1.158362293	-1.653912403	-0.762497259
3-methylhistidine	Amino Acid	Histidine Metabolism	15677	LC/MS Neg	100000042	911	168.1	368-16-1	64969	C01152	HMDB00479	0.939374027	0.122422268	5.75E-06	4.41E-05	-0.663898751	0.275475276	0.218237977	0.220104209	-0.449887326	-0.816445397	-0.456021832	-0.943405024	-0.653734178	0.100116791	-0.006118681	0.62679368	0.31918074	-0.037909573	0.485261632	0.335614726	0.348118441	0.308219724
copy of C-glycosyltryptophan	Amino Acid	Tryptophan Metabolism	32675	LC/MS Pos	100001949	1912	367.1	NA	NA	NA	NA	-0.732287088	0.095679359	5.90E-06	4.46E-05	0.594789302	-0.137497786	0.200914473	0.154772889	0.823605105	0.683904599	0.450757097	0.327143141	0.688536568	-0.02081514	-0.320894207	0.034787825	-0.085993713	-0.386398045	2.22045E-16	-0.082729648	-0.080126044	-0.2953111
docosapentaenoate (n6 DPA; 22:5n6)	Lipid	Polyunsaturated Fatty Acid (n3 and n6)	37478	LC/MS Neg	100001580	5625	329.4	25182-74-5	6441454	C16513	HMDB01976	1.655808372	0.219453049	6.81E-06	5.09E-05	-1.259902347	0.395906025	0.238533538	0.451385802	-1.665479303	-1.046969056	-1.147592471	-1.250715067	-1.188755839	1.0008892	0.749432992	0.567527267	-0.284885985	-0.033660201	0.720470476	0.032563991	0.740078475	0.070738015
7-alpha-hydroxy-3-oxo-4-cholestenoate (7-Hoca)	Lipid	Sterol	36776	LC/MS Neg	100001609	5268	429.4	115538-85-7	3081085	C17337	HMDB12458	1.836845392	0.246255204	7.64E-06	5.63E-05	-1.321812812	0.51503258	0.324593134	0.489590557	-1.362968536	-0.755022584	-1.443076375	-1.555897146	-1.49209942	0.328152005	1.094972339	0.192931736	0.097580328	1.216187895	-0.194191729	0.2453746	0.882651215	0.771634834
2-linoleoyl-GPC (18:2)*	Lipid	Lysophospholipid	35257	LC/MS Pos	100001557	5544	520.4	NA	NA	NA	NA	-1.712572845	0.230605393	7.98E-06	5.81E-05	1.455214036	-0.257358809	0.183437669	0.48946228	1.221449199	1.318202869	1.564461467	1.49924351	1.672713136	-0.020713042	-0.449260268	-0.220771367	-0.84304027	-0.415970093	0.259899691	-1.059583902	2.22045E-16	0.433209968
hexanoylglycine	Lipid	Fatty Acid Metabolism(Acyl Glycine)	35436	LC/MS Neg	100001527	2918	172.1	24003-67-6	99463	NA	HMDB00701	-2.598927135	0.352115831	8.49E-06	6.10E-05	1.294745686	-1.304181448	0.897383927	0.4417449	1.583812365	2.339244837	0.158626363	0.589230067	1.8028148	-1.020818261	-1.641961104	-1.641961104	-1.641961104	-1.079986825	-0.323102018	-1.641961104	-1.406088988	-1.339792527
bilirubin (E_E)*	Cofactors and Vitamins	Hemoglobin and Porphyrin Metabolism	32586	LC/MS Neg	100001950	4242	583.2	114-25-0	5315454	NA	NA	1.393774894	0.189880267	8.97E-06	6.37E-05	-0.900854193	0.492920701	0.451548171	0.268116388	-1.357901287	-0.213936071	-1.188427593	-1.030860187	-0.713145827	0.841136058	0.33497111	0.664541924	0.115647424	0.214788747	0.820704514	0.407063829	0.697039595	0.340393111
X - 17304	NA	NA	40102	LC/MS Pos	NA	2012.3	303.2	NA	NA	NA	NA	-1.589215193	0.217274173	9.29E-06	6.52E-05	0.260132887	-1.329082306	0.382461447	0.393029185	-0.172450437	0.86768855	0.292520349	0.212608249	0.100297721	-1.526476392	-1.526476392	-0.573410499	-1.526476392	-1.526476392	-1.526476392	-1.526476392	-1.526476392	-0.702995517
beta-sitosterol	Lipid	Sterol	27414	GC/MS	100001033	2380.8	357.4	83-46-5	222284	C01753	HMDB00852	1.747922063	0.240172627	9.77E-06	6.77E-05	-1.417777389	0.330144674	0.550500733	0.355792647	-1.774312556	-1.774312556	-0.523235644	-1.774312556	-1.242713633	0.515813165	0.006379607	0.251692135	0.349811444	0.680365846	0.754618503	0.652741766	-0.285284948	0.045164552
X - 11342	NA	NA	32659	LC/MS Neg	NA	870	113.1	NA	NA	NA	NA	1.016441628	0.140661473	1.05E-05	7.18E-05	-0.641470603	0.374971025	0.33679005	0.196675695	-1.080870607	-0.804078741	-0.44519395	-0.200526261	-0.676683455	0.264515794	0.074457911	0.319108062	0.410585311	0.199752092	0.31481074	0.619877319	0.48747511	0.684156889
bilirubin (Z_Z)	Cofactors and Vitamins	Hemoglobin and Porphyrin Metabolism	27716	LC/MS Neg	1090	4812	583.2	635-65-4	5280352	C00486	HMDB00054	2.340743796	0.326312813	1.13E-05	7.61E-05	-2.019585183	0.321158613	0.185447018	0.704408026	-2.141316945	-1.722046857	-2.141316945	-2.141316945	-1.951928221	0.474369087	-1.149169012	0.723142781	-0.239654103	0.195813464	1.370952271	0.274520842	0.688235136	0.552217056
2-palmitoyl-GPC (16:0)*	Lipid	Lysophospholipid	35253	LC/MS Pos	100001562	5604	496.3	NA	15061532	NA	HMDB61702	-1.784559727	0.249026728	1.14E-05	7.61E-05	1.208997515	-0.575562212	0.22414143	0.523333433	1.14606823	1.167858461	1.403274381	0.886861921	1.440924582	-0.242071561	-0.913544506	-0.171619034	-1.445619827	-0.913793852	-0.453185844	-1.056702886	0.046215424	-0.029737818
leucine	Amino Acid	Leucine Isoleucine and Valine Metabolism	60	LC/MS Pos	397	1674	132.2	61-90-5	6106	C00123	HMDB00687	-0.829965287	0.116748148	1.23E-05	8.14E-05	0.524214464	-0.305750823	0.171253317	0.225948777	0.458816284	0.442054156	0.400318554	0.495488611	0.824394717	-0.641314032	-0.557567886	-0.089705913	-0.265659688	0.091940874	-0.198450939	-0.370194494	-0.313889165	-0.40691616
X - 03056_200 - retired for acisoga	Amino Acid	Polyamine Metabolism	32709	LC/MS Pos	NA	2264	185.2	NA	NA	NA	NA	0.971941773	0.137229945	1.28E-05	8.35E-05	-0.960503887	0.011437886	0	0.301326104	-0.960503887	-0.960503887	-0.960503887	-0.960503887	-0.960503887	0.56104334	-0.430475271	-0.054773026	-0.304082494	-0.211585602	0.234123055	0.08222494	0.109661254	0.11680478
X - 11564	NA	NA	32881	LC/MS Neg	NA	1188	177.1	NA	NA	NA	NA	0.950502753	0.134597094	1.32E-05	8.50E-05	-0.960337647	-0.009834893	0.360473396	0.149587052	-1.205640861	-0.407366915	-1.205640861	-1.205640861	-0.777398733	-0.346441768	-0.032419891	-0.027576768	-0.070851741	0.068592791	0.179818427	0.125574823	2.22045E-16	0.014790085
X - 16653 - retired for 4-hydroxychlorothalonil	Xenobiotics	Chemical	39229	LC/MS Neg	NA	4505.4	244.9	NA	NA	NA	NA	1.079885567	0.153343286	1.35E-05	8.64E-05	-1.167319487	-0.08743392	0	0.336707379	-1.167319487	-1.167319487	-1.167319487	-1.167319487	-1.167319487	0.143580728	-0.274700038	0.002796087	-0.502196297	-0.002803927	-0.526108481	-0.289016295	0.486246005	0.175296942
anserine	Amino Acid	Histidine Metabolism	15747	LC/MS Neg	100000044	1126	239.2	10030-52-1	112072	C01262	HMDB00194	-2.033865428	0.289918755	1.40E-05	8.87E-05	0.815335237	-1.218530191	0.625817283	0.457636692	1.532232842	0.373355054	1.465082436	0.414755155	0.291250697	-1.687940141	-1.046399417	-1.055552799	-1.098112414	-1.701005106	-1.494770837	-1.701005106	-0.756726162	-0.425259735
hippurate	Xenobiotics	Benzoate Metabolism	15753	LC/MS Neg	100000014	2136	178.1	495-69-2	464	C01586	HMDB00714	2.505818903	0.361641726	1.58E-05	9.91E-05	-2.419501515	0.086317389	0.516063484	0.705271944	-3.11451581	-1.766091722	-2.281802554	-2.724179583	-2.210917904	0.021957167	2.22045E-16	0.47921111	0.402527464	1.41049905	-0.897223669	0.223223548	0.035849653	-0.899187824
3-methylglutarylcarnitine (C6)	Amino Acid	Leucine Isoleucine and Valine Metabolism	37060	LC/MS Pos	100001742	1900	290.1	102673-95-0	128145	NA	HMDB00552	-1.461944046	0.21253558	1.70E-05	0.00010522	0.258606482	-1.203337565	0.331295942	0.403623645	0.075663904	0.693747001	0.061283228	-0.065285467	0.527623742	-1.150116132	-1.826972225	-0.926846246	-0.865597618	-0.812381268	-0.909563411	-1.046684196	-1.464904762	-1.826972225
docosapentaenoate (n3 DPA; 22:5n3)	Lipid	Polyunsaturated Fatty Acid (n3 and n6)	32504	LC/MS Neg	100001181	5574	329.4	2234-74-4	6441454	C16513	HMDB06528	1.56036735	0.228743147	1.85E-05	0.000112893	-1.182884031	0.377483319	0.187042104	0.484542354	-1.407722309	-1.123622452	-1.051824127	-0.981095955	-1.350155315	1.162775739	0.937112448	0.711723566	-0.25902983	2.22045E-16	0.27117152	-0.10858794	0.480387035	0.201797333
X - 17629	NA	NA	40570	LC/MS Neg	NA	680.6	351.1	NA	NA	NA	NA	0.412341457	0.060998841	2.02E-05	0.000121982	-0.226790284	0.185551174	0.172341733	0.055578931	-0.403916308	-0.054139446	-0.341082849	-0.304353607	-0.030459207	0.118405064	0.15666181	0.172439557	0.16271391	0.307043426	0.218573123	0.203348924	0.194497133	0.136277618
uracil	Nucleotide	Pyrimidine Metabolism Uracil containing	605	GC/MS	825	1370.4	241	66-22-8	1174	C00106	HMDB00300	-1.944671849	0.290056457	2.18E-05	0.000130695	0.86497117	-1.079700679	0.512213355	0.523888133	0.884882621	1.622926531	0.528567305	0.280959527	1.007519868	-1.597509342	-1.057854296	-0.40167231	-1.448169765	-1.597509342	-0.602392817	-1.088265997	-0.326422901	-1.597509342
threonate	Cofactors and Vitamins	Ascorbate and Aldarate Metabolism	27738	GC/MS	100001022	1560.7	292.1	70753-61-6	151152	C01620	HMDB00943	1.326886145	0.200614711	2.49E-05	0.000147386	-0.913649207	0.413236937	0.491668252	0.270509968	-1.490322432	-0.352967539	-0.833099141	-1.340556469	-0.551300456	0.238229189	0.611720182	2.22045E-16	0.380967477	0.425855798	0.738837306	0.444365257	0.782393558	0.096763668
eicosanodioate	Lipid	Fatty Acid Dicarboxylate	39831	LC/MS Neg	100002951	5199.1	341.4	2424-92-2	75502	NA	NA	0.779737555	0.119697281	2.88E-05	0.000168736	-0.498402543	0.281335012	0.202679904	0.220316029	-0.822117562	-0.385074418	-0.545589616	-0.444725822	-0.294505298	0.475177721	0.131905071	0.555320864	0.216239775	0.116181754	0.402460599	0.000699755	0.567867364	0.066162202
fumarate	Energy	TCA Cycle	1643	GC/MS	330	1382.1	245	100-17-8	444972	C00122	HMDB00134	-1.215538992	0.187159533	2.96E-05	0.000171029	0.812863013	-0.402675978	0.298490055	0.352619021	0.667470334	0.998460407	1.015737797	0.352134652	1.030511876	-0.221020806	-0.49200387	-0.937259038	-0.122506674	-0.368747525	-0.055935632	-0.391266389	-0.987518241	-0.047825629
2-palmitoleoyl-GPC (16:1)*	Lipid	Lysophospholipid	35819	LC/MS Pos	100001561	5482	494.3	NA	NA	NA	HMDB10383	-1.905643101	0.293570895	2.97E-05	0.000171029	1.041857219	-0.863785882	0.583934348	0.495014862	0.269569017	0.804017489	1.446518903	0.918049185	1.771131501	-0.0329365	-1.311558015	-0.467287322	-0.899433615	-0.818937187	-0.30924625	-1.311558015	-1.311558015	-1.311558015
X - 15439	NA	NA	37687	LC/MS Neg	NA	3616	348.9	NA	NA	NA	NA	-2.086435585	0.328806301	3.69E-05	0.000210018	-0.253851375	-2.34028696	1.021040568	0	-1.759098687	0.888220421	-0.738144546	0.226258694	0.113507241	-2.34028696	-2.34028696	-2.34028696	-2.34028696	-2.34028696	-2.34028696	-2.34028696	-2.34028696	-2.34028696
deoxycholate	Lipid	Secondary Bile Acid Metabolism	1114	LC/MS Neg	302	5268	391.4	83-44-3	222528	C04483	HMDB00626	2.196119297	0.348668949	3.96E-05	0.000221872	-1.635460609	0.560658688	0.449465774	0.696513823	-1.73556819	-1.940027486	-2.129472475	-1.355571188	-1.016663706	-0.533412122	0.500350955	1.170901942	1.524751104	1.01523068	0.733521075	-0.350692872	0.881367969	0.103909463
isovalerylglycine	Amino Acid	Leucine Isoleucine and Valine Metabolism	35107	LC/MS Pos	100001452	2665	160.1	16284-60-9	546304	NA	HMDB00678	-1.083658257	0.172132605	3.97E-05	0.000221872	0.713959009	-0.369699248	0.324029757	0.300598604	0.650917946	0.966831743	0.249045189	0.630047624	1.072952542	-0.051925073	-0.745282935	-0.28595024	0.037681067	-0.279184942	-0.478519789	-0.624180976	-0.125790006	-0.77414034
X - 15484	NA	NA	37732	LC/MS Pos	NA	2506	271	NA	NA	NA	NA	1.469398739	0.233800267	4.04E-05	0.00022326	-1.047076294	0.422322445	0.655923938	0.220076227	-1.732736129	-0.304760414	-0.858729621	-1.732736129	-0.606419177	0.745739631	0.049837235	0.476358395	0.552274622	0.304096614	0.337685786	0.399581165	0.245687516	0.689641041
docosadienoate (22:2n6)	Lipid	Polyunsaturated Fatty Acid (n3 and n6)	32415	LC/MS Neg	100001182	6017	335.4	7370-49-2	5282807	C16533	HMDB61714	1.779495054	0.285892074	4.42E-05	0.000240112	-1.326603052	0.452892003	0.404899942	0.558662689	-1.95828642	-1.039306183	-1.144446825	-0.992631965	-1.498343865	1.299619291	1.090075958	0.645006805	-0.37789858	0.049171044	0.695045378	0.026544555	0.648463573	2.22045E-16
hyocholate	Lipid	Secondary Bile Acid Metabolism	34093	LC/MS Neg	100001279	5001	407.3	547-75-1	92805	C17649	HMDB00760	1.589835364	0.255452347	4.43E-05	0.000240112	-1.307852935	0.281982429	0	0.560915919	-1.307852935	-1.307852935	-1.307852935	-1.307852935	-1.307852935	-0.590951668	0.181154209	1.235762127	1.016823613	0.18223822	0.173448978	0.384309566	0.174457382	-0.219400565
X - 13073	NA	NA	34765	LC/MS Neg	NA	5182	293.3	NA	NA	NA	NA	-1.180532925	0.191839572	4.92E-05	0.000264301	0.69839268	-0.482140246	0.473620319	0.255503705	0.289754923	1.288626404	1.072644697	0.629461629	0.211475746	-0.648173815	-0.345169952	-0.141102841	-0.648173815	-0.648173815	2.22045E-16	-0.648173815	-0.612120342	-0.648173815
dihomo-linoleate (20:2n6)	Lipid	Polyunsaturated Fatty Acid (n3 and n6)	17805	LC/MS Neg	1231	5722	307.3	2091-39-6	6439848	C16525	HMDB05060	1.534634561	0.250612915	5.15E-05	0.000274125	-1.080305658	0.454328902	0.273580258	0.515165586	-1.533866726	-0.887946259	-0.888675565	-0.95191791	-1.139121832	1.300763706	0.830427786	0.49664556	-0.34658318	2.22045E-16	0.949145069	0.390554495	0.420550746	0.047455941
X - 11561 - retired for N-acetylcarnosine	Amino Acid	Histidine Metabolism	32878	LC/MS Neg	NA	1252	267.1	NA	NA	NA	NA	0.549104022	0.089976922	5.31E-05	0.00028033	-0.414304057	0.134799965	0	0.197569091	-0.414304057	-0.414304057	-0.414304057	-0.414304057	-0.414304057	0.196306641	0.158541028	0.23039718	0.031207927	0.134793096	-0.315395911	0.141239112	0.413367138	0.222743471
X - 17299	NA	NA	40097	LC/MS Pos	NA	1265.9	229.2	NA	NA	NA	NA	1.011934939	0.166688512	5.58E-05	0.000291607	-0.719951891	0.291983048	0.277587243	0.308927732	-0.667869373	-0.321169917	-0.833559334	-0.692747261	-1.084413569	0.062035391	-0.133874309	0.553655202	0.293191866	0.011928571	0.909225834	0.324977857	0.30652836	0.300178664
2-arachidonoyl-GPE (20:4)*	Lipid	Lysophospholipid	32815	LC/MS Neg	100001674	5674	500.3	NA	NA	NA	HMDB11487	-1.839450719	0.308502108	6.59E-05	0.000341134	0.720727669	-1.11872305	0.347576536	0.631243022	0.577567965	0.378710371	0.466748337	1.153889304	1.026722368	-1.637837387	-0.34460522	-1.637837387	-1.637837387	-1.637837387	-0.721546655	-1.637837387	-0.220771367	-0.592397277
glycine	Amino Acid	Glycine Serine and Threonine Metabolism	11777	GC/MS	340	1166	101.9	56-40-6	750	C00037	HMDB00123	-1.666648581	0.280074106	6.71E-05	0.00034428	1.291903364	-0.374745217	0.676781917	0.386242451	0.387369024	1.884125927	1.886766573	0.783581858	1.517673439	0.122925347	-0.49053292	-0.530008443	-0.552168587	-0.238764932	-0.025522957	-0.549913012	-1.120551196	0.011829752
pantothenate	Cofactors and Vitamins	Pantothenate and CoA Metabolism	1508	LC/MS Pos	1024	2218	220.1	137-08-6	6613	C00864	HMDB00210	-0.581604282	0.098447615	7.17E-05	0.000364655	0.465517512	-0.11608677	0.08916228	0.206770418	0.401457087	0.595203536	0.468189485	0.366031039	0.496706415	-0.431860419	-0.176737179	-0.005414633	-0.393042588	2.22045E-16	-0.14329317	-0.174472442	0.119026706	0.161012796
2-linoleoyl-GPE (18:2)*	Lipid	Lysophospholipid	36593	LC/MS Neg	100001776	5650	476.4	NA	NA	NA	HMDB11477	-1.405201111	0.238539309	7.36E-05	0.000371038	1.024375012	-0.380826099	0.401543105	0.440142798	0.478033801	0.757482556	1.14597286	1.267088439	1.473297405	-0.445818462	0.081672149	-0.858493633	-0.431244561	-0.858493633	-0.858493633	-0.333237474	0.365614864	-0.088940509
tauro-beta-muricholate	Lipid	Primary Bile Acid Metabolism	33983	LC/MS Neg	100001250	4763	514.4	25696-60-0	168408	NA	HMDB00932	-0.568115705	0.097883967	8.42E-05	0.000418556	0.157135417	-0.410980289	0.303958594	0	0.276873874	0.269950798	-0.371788582	0.208314137	0.402326856	-0.410980289	-0.410980289	-0.410980289	-0.410980289	-0.410980289	-0.410980289	-0.410980289	-0.410980289	-0.410980289
X - 17653	NA	NA	40595	LC/MS Neg	NA	5117	365.3	NA	NA	NA	NA	2.070619694	0.356866521	8.44E-05	0.000418556	-2.406835114	-0.33621542	0	0.783598644	-2.406835114	-2.406835114	-2.406835114	-2.406835114	-2.406835114	-0.229664768	-2.406835114	-0.159230226	-0.066567244	0.00548493	-0.228030473	0.037777364	-0.005515181	0.026641931
X - 15382	NA	NA	37629	LC/MS Pos	NA	2540	271	NA	NA	NA	NA	1.481980119	0.255777758	8.55E-05	0.000420337	-1.060646339	0.42133378	0.7154485	0.243916962	-1.825729989	-0.385662481	-0.799619425	-1.825729989	-0.46648981	0.755652386	0.157601861	0.674881372	0.43812589	0.371356638	0.203919956	0.393662396	0.099664323	0.697139202
cholesterol	Lipid	Sterol	63	GC/MS	266	2316.9	329.3	57-88-5	11025495	C00187	HMDB00067	0.892496398	0.154472673	8.77E-05	0.00042755	-0.763676186	0.128820212	0.349647484	0.232209637	-1.313043899	-0.586088108	-0.463465052	-0.905350792	-0.550433078	2.22045E-16	0.093490343	0.072971612	0.321721115	0.223543471	0.377682727	0.266892458	-0.398390194	0.201470376
acetylphosphate	Energy	Oxidative Phosphorylation	15488	GC/MS	1211	1263	211	94249-01-1	186	C00227	HMDB01494	0.632373883	0.109997669	9.18E-05	0.000443481	-0.379499252	0.252874631	0.184203819	0.203399336	-0.685575915	-0.286083351	-0.213069466	-0.404066087	-0.30870144	-0.07063708	0.401590947	0.399312889	0.335185695	0.343235032	0.472251102	0.354943446	0.039989648	2.22045E-16
glycerol 3-phosphate	Lipid	Glycerolipid Metabolism	15365	GC/MS	100000258	1719.7	357.1	29849-82-9	754	C00093	HMDB00126	-1.388814919	0.244206293	0.000101176	0.000484801	0.81622399	-0.57259093	0.626710763	0.301912181	0.311081166	1.468795583	1.1410969	2.22045E-16	1.160146301	-0.609173747	-0.310882466	-0.902634405	-0.627921396	-0.27746775	-0.554429261	-0.227904868	-1.151064149	-0.491840324
betaine	Amino Acid	Glycine Serine and Threonine Metabolism	3141	LC/MS Pos	799	721	118.2	107-43-7	247	C00719	HMDB00043	0.497520005	0.087567391	0.000102056	0.000484979	-0.294964525	0.20255548	0.204924952	0.126387609	-0.574475651	-0.085666827	-0.280905088	-0.415666971	-0.118108088	0.164157586	0.181571275	0.39386475	0.118849134	0.317507829	0.145398203	0.11270349	0.364156884	0.024790169
fucosterol	Lipid	Sterol	21187	GC/MS	100000930	2380.1	386.4	17605-67-3	5281328	C08817	HMDB02374	0.704554568	0.125166964	0.000110925	0.000522801	-0.565986035	0.138568533	0	0.27483851	-0.565986035	-0.565986035	-0.565986035	-0.565986035	-0.565986035	0.330454164	-0.334354481	0.072413681	0.009257021	0.542905517	0.45989016	-0.009343515	0.208314137	-0.032419891
X - 16558	NA	NA	39131	LC/MS Neg	NA	1637.7	201.2	NA	NA	NA	NA	-1.64056838	0.292873206	0.000115838	0.000538685	-0.075853814	-1.716422193	0.883509466	0.152519413	-1.21402314	0.702007809	-0.661648514	-0.067101804	0.86149658	-1.767261998	-1.767261998	-1.767261998	-1.309703759	-1.767261998	-1.767261998	-1.767261998	-1.767261998	-1.767261998
hexadecanedioate	Lipid	Fatty Acid Dicarboxylate	35678	LC/MS Neg	100001614	4650	285.2	505-54-4	10459	C19615	HMDB00672	1.313152742	0.234498309	0.000116169	0.000538685	-0.36537078	0.947781962	0.380185262	0.439155238	-0.299484785	0.072413681	-0.788337368	-0.721958262	-0.089487167	0.791362228	0.681175809	1.008942837	0.747209139	1.61315101	1.705057135	0.694046776	0.908056927	0.381035794
N1-methyladenosine	Nucleotide	Purine Metabolism Adenine containing	15650	LC/MS Pos	1242	1356	282.1	15763-06-1	27476	C02494	HMDB03331	-0.557750998	0.100555157	0.000126435	0.000580846	0.436344432	-0.121406566	0.200620707	0.169194466	0.49445231	0.660003962	0.131466763	0.363114168	0.532684958	-0.00793137	-0.084469157	-0.243728985	-0.486620935	-0.023473356	-0.171025597	-0.131818575	0.097126711	-0.040717833
X - 16940 - retired for 1_2_3-benzenetriol sulfate (2)	Xenobiotics	Chemical	39523	LC/MS Neg	NA	1694.1	204.9	NA	NA	NA	NA	-1.547077122	0.279127528	0.000127281	0.000580846	-0.306345008	-1.85342213	0.866773323	0	-1.85342213	2.22045E-16	0.129360205	0.140978593	0.051358292	-1.85342213	-1.85342213	-1.85342213	-1.85342213	-1.85342213	-1.85342213	-1.85342213	-1.85342213	-1.85342213
stachydrine	Xenobiotics	Food Component/Plant	34384	LC/MS Pos	100001296	860	144.1	4136-37-2	115244	C10172	HMDB04827	-1.279560135	0.232391142	0.000134938	0.000605382	1.178757765	-0.10080237	0.069076609	0.507935588	1.059212893	1.227181389	1.180345874	1.209616847	1.217431824	-0.573765424	-0.312248026	0.558186195	0.269110687	-0.219649662	0.5525624	-0.207762449	2.22045E-16	-0.973655049
1-palmitoyl-GPE (16:0)	Lipid	Lysophospholipid	35631	LC/MS Neg	100001567	5940	452.3	53862-35-4	9547069	NA	HMDB11503	-1.649609366	0.2997698	0.000135619	0.000605382	1.459907063	-0.189702303	0.527886647	0.542153792	0.759262583	1.377631951	1.482944552	1.435036905	2.244659326	-0.649704623	0.781341191	-0.811930717	-0.539396581	-0.130678324	0.471939255	-0.127492521	-0.042072776	-0.659325632
X - 16089	NA	NA	38532	LC/MS Neg	NA	4545.1	321.2	NA	NA	NA	NA	-0.454920291	0.082682477	0.000135816	0.000605382	-0.09153251	-0.546452801	0.256753483	0	-0.26175445	0.104990447	-0.323792959	-0.234457311	0.257351723	-0.546452801	-0.546452801	-0.546452801	-0.546452801	-0.546452801	-0.546452801	-0.546452801	-0.546452801	-0.546452801
homostachydrine*	Xenobiotics	Food Component/Plant	33009	LC/MS Pos	100001550	1199	158.2	1195-94-4	441447	C08283	HMDB33433	-0.379489449	0.069750858	0.000149909	0.000660706	-0.036025995	-0.415515444	0.216596991	0	-0.415515444	0.116003676	2.22045E-16	0.038354954	0.081026839	-0.415515444	-0.415515444	-0.415515444	-0.415515444	-0.415515444	-0.415515444	-0.415515444	-0.415515444	-0.415515444
1-stearoyl-GPE (18:0)	Lipid	Lysophospholipid	34416	LC/MS Neg	100001461	6200	480.4	69747-55-3	9547068	NA	HMDB11130	-0.807441739	0.148554649	0.000151202	0.000660706	0.693224474	-0.114217265	0.377479161	0.187500293	0.469753598	0.685266207	1.018450129	0.193673545	1.098978888	0.042101176	0.219617342	-0.136163425	-0.236355445	-0.283026261	-0.211585602	-0.384633599	2.22045E-16	-0.037909573
butyrylcarnitine (C4)	Lipid	Fatty Acid Metabolism (also BCAA Metabolism)	32412	LC/MS Pos	100001054	2007	232.2	25576-40-3	439829	C02862	HMDB02013	-1.298108874	0.238913626	0.000151675	0.000660706	0.694471921	-0.603636953	0.696165992	0.18133464	0.570979547	1.658608956	-0.021530119	0.145657572	1.118643648	-0.841647189	-0.598382604	-0.247692424	-0.661454734	-0.436027414	-0.55582299	-0.626236475	-0.654888468	-0.810580277
X - 04498	NA	NA	16821	GC/MS	NA	1434.9	103	NA	NA	NA	NA	-1.858061817	0.342377264	0.00015326	0.000662376	1.104057061	-0.754004757	0.818005469	0.480220728	-0.265920581	1.645596249	1.615479624	0.950614861	1.57451515	-1.136937403	-0.187293898	-1.136937403	-0.535972506	-1.136937403	-1.136937403	-0.417790758	0.039701367	-1.136937403
methyl-alpha-glucopyranoside	Xenobiotics	Food Component/Plant	20714	GC/MS	100000858	1809	204	97-30-3	64947	C02603	NA	-1.568551151	0.289266871	0.000154362	0.000662376	-0.235800515	-1.804351666	0.721100014	0.378737346	-1.329536027	0.518615206	0.196717437	-0.530518257	-0.034280934	-1.796973036	-1.078515587	-2.079441542	-1.617470084	-2.079441542	-1.348998576	-2.079441542	-2.079441542	-2.079441542
3-(4-hydroxyphenyl)lactate	Amino Acid	Tyrosine Metabolism	32197	LC/MS Neg	240	1395	181.1	6482-98-0	9378	C03672	HMDB00755	-0.924446633	0.171262804	0.000160648	0.000684241	0.499854908	-0.424591725	0.445674908	0.205192615	0.701611259	0.802987646	2.22045E-16	0.043442558	0.951233075	-0.693147181	-0.152918106	-0.674129175	-0.356960699	-0.204199135	-0.63412384	-0.467127769	-0.381114017	-0.257605605
X - 02029	NA	NA	32966	LC/MS Neg	NA	4810	512.3	NA	NA	NA	NA	-0.573821954	0.107195568	0.000172753	0.000728497	0.148409208	-0.425412746	0.332873863	0	0.219537056	0.042772092	0.05287704	-0.2390189	0.665878753	-0.425412746	-0.425412746	-0.425412746	-0.425412746	-0.425412746	-0.425412746	-0.425412746	-0.425412746	-0.425412746
1-arachidonoyl-GPI (20:4)*	Lipid	Lysophospholipid	34214	LC/MS Neg	100001654	5479	619.4	NA	NA	NA	HMDB61690	-0.717951778	0.134193389	0.000173572	0.000728497	0.668300129	-0.049651649	0.200958277	0.258130827	0.839927912	0.51837704	0.393190077	0.764909547	0.825096072	-0.029119899	-0.224644677	-0.32406947	-0.087957279	-0.392302122	0.359281544	0.007372754	0.320052452	-0.075478141
serotonin	Amino Acid	Tryptophan Metabolism	2342	LC/MS Pos	504	1660	177.1	153-98-0	5202	C00780	HMDB00259	-2.726073448	0.511556731	0.00017965	0.000748542	-0.518120185	-3.244193633	1.588534567	0	0.736015081	0.286381227	0.146867076	-0.515670675	-3.244193633	-3.244193633	-3.244193633	-3.244193633	-3.244193633	-3.244193633	-3.244193633	-3.244193633	-3.244193633	-3.244193633
X - 11835	NA	NA	33631	LC/MS Neg	NA	2238	336.1	NA	NA	NA	NA	-0.979595448	0.184838944	0.000188427	0.000779463	-0.131190642	-1.11078609	0.573979452	0	-1.11078609	0.409722698	0.046310903	2.22045E-16	-0.001200721	-1.11078609	-1.11078609	-1.11078609	-1.11078609	-1.11078609	-1.11078609	-1.11078609	-1.11078609	-1.11078609
1-arachidonoyl-GPC (20:4n6)*	Lipid	Lysophospholipid	33228	LC/MS Pos	100001551	5554	544.3	NA	NA	C05208	HMDB10395	-0.863655567	0.163311859	0.00019195	0.000788368	0.693470409	-0.170185158	0.167540468	0.338461632	0.729527325	0.454826538	0.599934799	0.868318233	0.814745152	0.002297359	-0.174234347	-0.22589734	-0.537340729	-0.197963253	-0.006018072	-0.819617845	0.262441185	0.164666622
1-palmitoleoyl-GPC (16:1)*	Lipid	Lysophospholipid	33230	LC/MS Pos	100001511	5524	494.3	NA	24779461	NA	HMDB10383	-1.107173925	0.211064534	0.000205856	0.000839484	0.787548885	-0.31962504	0.310301343	0.408218917	0.50095709	0.474120145	0.865334223	0.872088029	1.22524494	-0.097282123	-0.304082494	-0.416576613	-0.664365379	-0.613966383	0.186313578	-1.05641524	2.22045E-16	0.089749292
corticosterone	Lipid	Corticosteroids	5983	LC/MS Pos	272	4856	347.2	50-22-6	5753	C02140	HMDB01547	-1.610552143	0.307378388	0.000207901	0.000841853	0.490967765	-1.119584379	0.915536452	0.190872149	1.76563792	0.207258042	-0.39630717	-0.214679473	1.092929506	-1.20764621	-1.20764621	-1.20764621	-1.20764621	-1.20764621	-1.20764621	-0.964955904	-0.657780037	-1.20764621
dihomo-linolenate (20:3n3 or n6)	Lipid	Polyunsaturated Fatty Acid (n3 and n6)	35718	LC/MS Neg	100001739	5600	305.4	17046-59-2	5280581	C03242	HMDB02925	1.048712969	0.201408297	0.000219394	0.000873101	-0.662555601	0.386157368	0.239386021	0.408570525	-1.068277089	-0.616000971	-0.523404406	-0.455390917	-0.649704623	0.992696063	0.86731055	0.493475985	-0.268402458	2.22045E-16	0.497314762	0.225221391	0.5611004	0.106699619
17-methylstearate (i19:0)	Lipid	Fatty Acid Branched	38296	LC/MS Neg	100002356	5987	297.4	2724-59-6	3083779	NA	HMDB37397	1.241646396	0.238496773	0.00021967	0.000873101	-0.714032002	0.527614394	0.279779697	0.48487931	-0.599110539	-0.820753305	-1.128556165	-0.380236054	-0.641503947	1.078647648	0.91027266	0.948990228	0.039893564	0.261825658	0.885336557	0.004290781	0.782850764	-0.163578314
threitol	Carbohydrate	Pentose Metabolism	35854	GC/MS	100001419	1513	217.1	2418-52-2	169019	C16884	HMDB04136	1.433854617	0.275710799	0.00022169	0.000873101	-1.551640814	-0.117786196	0	0.605398926	-1.551640814	-1.551640814	-1.551640814	-1.551640814	-1.551640814	-0.012680053	0.405531773	0.263671102	0.157431008	-0.313889165	-0.386250889	0.37775127	-1.551640814	2.22045E-16
X - 12195 - retired for daidzein sulfate (2)	Xenobiotics	Food Component/Plant	33616	LC/MS Neg	NA	3369	333	NA	NA	NA	NA	-1.505522235	0.289491729	0.000221692	0.000873101	-0.194387581	-1.699909816	0.898957225	0	-1.699909816	0.635676953	-0.202238591	2.22045E-16	0.294533547	-1.699909816	-1.699909816	-1.699909816	-1.699909816	-1.699909816	-1.699909816	-1.699909816	-1.699909816	-1.699909816
12_13-DiHOME	Lipid	Fatty Acid Dihydroxy	38395	LC/MS Neg	62	5137	313.4	263399-35-5	10236635	C14829	HMDB04705	-1.207248218	0.232898315	0.000227984	0.000891775	0.641436796	-0.565811422	0.428338795	0.412049827	0.681934553	1.135072786	0.827065998	-0.030768534	0.593879179	-1.065080805	-0.651046005	-0.08762975	2.22045E-16	-1.065080805	-0.328504067	-0.939559359	-0.263054503	-0.6923475
tyrosine	Amino Acid	Tyrosine Metabolism	1299	LC/MS Pos	815	1516	182.1	60-18-4	6057	C00082	HMDB00158	-0.922264414	0.178066487	0.000229591	0.000891993	0.453433213	-0.468831201	0.24363682	0.350994065	0.79140755	0.229205143	0.33497111	0.284201021	0.62738124	-0.821890056	-0.054667401	-0.277731742	-0.781541331	-0.516843696	-1.023597585	-0.475619368	-0.234963128	-0.032626503
1-palmitoyl-GPC (16:0)	Lipid	Lysophospholipid	33955	LC/MS Pos	100001263	5671	496.4	17364-16-8	86554	NA	HMDB10382	-1.463230939	0.284711179	0.000245268	0.000929496	0.677667387	-0.785563552	0.25344939	0.598923117	0.342667293	0.646474772	0.6653648	0.67722103	1.056609041	-0.732095931	-1.436745905	-0.340942212	-1.689022392	-1.077927697	-0.589868831	-1.158680815	-0.044788183	2.22045E-16
succinylcarnitine (C4-DC)	Energy	TCA Cycle	37058	LC/MS Pos	100001948	1401	262.1	256928-74-2	71464481	NA	HMDB61717	1.027642939	0.199965514	0.00024537	0.000929496	-0.938430082	0.089212857	0.504088024	0.256394758	-0.613596902	-0.552516051	-0.546280105	-1.489878677	-1.489878677	0.020488666	-0.405115169	0.238150383	0.333181113	-0.115635344	0.464676968	0.145571123	0.121597972	2.22045E-16
X - 06976	NA	NA	20004	GC/MS	NA	2107.6	202.1	NA	NA	NA	NA	-0.805114275	0.15670151	0.000245865	0.000929496	0.477439147	-0.327675128	0.289687891	0.276464089	0.891834091	0.2749767	0.23396479	0.670952695	0.315467458	2.22045E-16	-0.308293026	-0.585728784	0.142714102	-0.46203546	-0.108253585	-0.585728784	-0.585728784	-0.456021832
alanylalanine	Peptide	Dipeptide	15129	GC/MS	100000113	1379.5	271.1	1948-31-8	5484352	NA	HMDB28680	-0.759236807	0.147873344	0.000247299	0.000929496	-0.223193728	-0.982430534	0.45919036	0	-0.982430534	0.065974989	0.176219645	-0.084577976	-0.291154762	-0.982430534	-0.982430534	-0.982430534	-0.982430534	-0.982430534	-0.982430534	-0.982430534	-0.982430534	-0.982430534
2'-deoxyuridine	Nucleotide	Pyrimidine Metabolism Uracil containing	1412	LC/MS Neg	536	1608	227.1	951-78-0	13712	C00526	HMDB00012	-0.831377906	0.161997475	0.000248255	0.000929496	0.317326608	-0.514051298	0.367510126	0.242894588	0.024399887	0.688436101	0.743031983	0.13076507	2.22045E-16	-0.519193873	-0.356532097	-0.210597582	-0.70623242	-0.171025597	-0.760783829	-0.760783829	-0.760783829	-0.380528623
allantoin	Nucleotide	Purine Metabolism (Hypo)Xanthine/Inosine containing	22808	GC/MS	1002	1541.3	314.1	97-59-6	204	C02350	HMDB00462	-1.413838592	0.275582217	0.000248943	0.000929496	-0.229156104	-1.642994696	0.855764086	0	-1.642994696	0.681428788	-0.017451394	-0.166763218	2.22045E-16	-1.642994696	-1.642994696	-1.642994696	-1.642994696	-1.642994696	-1.642994696	-1.642994696	-1.642994696	-1.642994696
X - 03094	NA	NA	12774	GC/MS	NA	1978.7	299	NA	NA	NA	NA	0.773176821	0.150937537	0.000252213	0.000930795	-0.433123882	0.340052939	0.28490653	0.263166478	-0.817577259	-0.189829672	-0.142485648	-0.612858349	-0.402868482	2.22045E-16	0.285103751	0.862341281	0.580929877	0.212931586	0.326566191	0.274368843	0.447310579	0.070924338
lathosterol	Lipid	Sterol	39864	GC/MS	100001105	2337	255.2	80-99-9;80-99-9	65728	C01189	HMDB01170	0.786265959	0.153521673	0.000252616	0.000930795	-0.720518377	0.065747582	0	0.337099076	-0.720518377	-0.720518377	-0.720518377	-0.720518377	-0.720518377	-0.464101084	0.019018006	-0.017044435	0.0798273	0.298622012	0.590006422	-0.007528266	-0.330311255	0.423239536
N-acetylleucine	Amino Acid	Leucine Isoleucine and Valine Metabolism	1587	LC/MS Neg	1082	2385	172.1	1188-21-2	70912	C02710	HMDB11756	-1.062331904	0.207572433	0.000254148	0.000930795	0.348523245	-0.713808658	0.472024038	0.310377581	0.019704583	0.439995351	0.148420005	0.001998003	1.132498285	-1.265493661	-0.901402119	-0.629796865	-0.66067999	-0.272990524	-0.772406862	-0.94032731	-0.300159594	-0.681021001
X - 11787	NA	NA	33132	LC/MS Pos	NA	1126	148.1	NA	NA	NA	NA	-0.936901501	0.184713406	0.000274192	0.000997851	0.563558032	-0.37334347	0.211839008	0.376914636	0.268881443	0.734289124	0.410187274	0.730009345	0.674422972	-0.794294363	-0.679441534	-0.183682482	-0.505340694	-0.495608658	2.22045E-16	0.396962396	-0.513495852	-0.585190039
biliverdin	Cofactors and Vitamins	Hemoglobin and Porphyrin Metabolism	2137	LC/MS Neg	250	4671	581.2	55482-27-4;55482-27-4	5353439	C00500	HMDB01008	1.480897583	0.293515631	0.00028672	0.001036879	-1.204685693	0.27621189	0.513222943	0.532610599	-0.526955006	-0.95998142	-1.435064525	-1.898454208	-1.202973304	0.562468857	0.071576198	0.522833243	-0.406465608	-0.267226064	1.360155704	0.020978406	0.511925019	0.109661254
glycerate	Carbohydrate	Glycolysis Gluconeogenesis and Pyruvate Metabolism	1572	GC/MS	1052	1360.7	189	600-19-1	752	C00258	HMDB00139	1.1789768	0.234010011	0.000290201	0.001039034	-1.02809529	0.15088151	0.663281836	0.209888866	-1.753308283	-0.610093625	-0.50120538	-1.753308283	-0.52256088	0.277177088	0.47673095	-0.021427947	0.058080211	0.269569017	0.138804963	0.311667118	0.079642628	-0.232310439
genistein	Xenobiotics	Food Component/Plant	32448	LC/MS Neg	100001221	3745	269.1	446-72-0	5280961	C06563	HMDB03217	-1.846684258	0.366649706	0.000290929	0.001039034	0.557153566	-1.289530693	1.138555506	0	-0.583575544	2.176034989	-0.460607908	1.029155024	0.624761268	-1.289530693	-1.289530693	-1.289530693	-1.289530693	-1.289530693	-1.289530693	-1.289530693	-1.289530693	-1.289530693
erythrulose	Carbohydrate	Advanced Glycation End-product	37427	GC/MS	100001986	1496	205.1	533-50-6	5460032	C02045	HMDB06293	1.421324899	0.288186472	0.000346746	0.001230733	-0.975736489	0.44558841	0.63698091	0.444470761	-1.496555755	2.22045E-16	-1.194022473	-1.496555755	-0.691548459	-0.062513905	0.681479376	1.032935342	0.297211523	0.670441343	0.290278698	0.69614269	0.769459863	-0.365139237
X - 11837	NA	NA	33248	LC/MS Neg	NA	2484	283.1	NA	NA	NA	NA	2.708166938	0.550205817	0.000352556	0.001243678	-3.201527187	-0.493360248	0	1.208128269	-3.201527187	-3.201527187	-3.201527187	-3.201527187	-3.201527187	-0.015519812	-1.502828177	-0.224769873	0.600867404	-3.201527187	0.603605332	0.015282624	0.046501834	-0.761854379
sphingosine	Lipid	Sphingolipid Metabolism	17747	LC/MS Pos	297	5197	300.2	123-78-4	5353955	C00319	HMDB00252	-0.775995238	0.158504869	0.000368599	0.001290998	0.216947204	-0.559048033	0.262309398	0.294498668	0.632972458	0.286306126	0.130501808	-0.054245015	0.089200645	-0.25812327	-0.886246611	-0.758432647	-0.48207621	-0.886246611	-0.298001805	-0.886246611	-0.391414285	-0.184644252
laurate (12:0)	Lipid	Medium Chain Fatty Acid	1645	LC/MS Neg	181	5288	199.3	143-07-7	3893	C02679	HMDB00638	0.663128338	0.135533225	0.00037046	0.001290998	-0.243899362	0.419228976	0.247006536	0.240956298	-0.591674212	0.093854575	-0.173520401	-0.240544066	-0.307612708	0.839064055	0.485446275	0.430482871	2.22045E-16	0.34032196	0.682136788	0.362209599	0.252158516	0.381240719
6-oxolithocholate	Lipid	Secondary Bile Acid Metabolism	31902	LC/MS Neg	100001068	5040	389.4	2393-61-5	164960	NA	NA	1.448302088	0.296354355	0.000374029	0.001295582	-1.72878467	-0.280482582	0	0.650727533	-1.72878467	-1.72878467	-1.72878467	-1.72878467	-1.72878467	0.206688913	-0.646454453	-1.72878467	0.055623904	-0.021836695	0.27748021	-0.636388847	0.267734435	-0.298406036
X - 16573 - retired for N-octanoylglycine	Lipid	Fatty Acid Metabolism(Acyl Glycine)	39146	LC/MS Neg	NA	4350.2	200.2	NA	NA	NA	NA	-0.868405044	0.177959371	0.000378653	0.001303745	0.026989847	-0.841415197	0.552616349	0	0.025375306	0.727017065	-0.667869373	-0.327393573	0.377819807	-0.841415197	-0.841415197	-0.841415197	-0.841415197	-0.841415197	-0.841415197	-0.841415197	-0.841415197	-0.841415197
N-acetylphenylalanine	Amino Acid	Phenylalanine Metabolism	33950	LC/MS Neg	100001256	2590	206.2	2018-61-3	74839	C03519	HMDB00512	-0.738439267	0.151902468	0.000390708	0.001337246	0.252242536	-0.48619673	0.265119974	0.275875111	0.275204551	0.441153951	-0.027988037	2.22045E-16	0.572842218	-0.95972029	-0.373675786	-0.297732408	-0.613227557	-0.622129693	-0.738772359	-0.330033013	-0.030253043	-0.410226425
X - 16938	NA	NA	39521	LC/MS Neg	NA	2008.8	233.1	NA	NA	NA	NA	0.609357925	0.125551275	0.000395914	0.001347045	-0.368650008	0.240707918	0.306167655	0.170679388	-0.48694635	0.003095205	-0.183922838	-0.802962047	-0.372514008	0.081026839	0.241611956	0.088560177	0.630473586	0.173112618	0.361234533	0.184236389	0.263747922	0.142367241
N-acetyl-beta-alanine	Nucleotide	Pyrimidine Metabolism Uracil containing	37432	LC/MS Pos	100002102	1460	132.1	3025-95-4	76406	C01073	NA	1.150792082	0.238080317	0.000409454	0.001384918	-0.902226787	0.248565295	0.686910682	0.19330343	-1.341320995	0.22617894	-0.713349888	-1.341320995	-1.341320995	0.198768888	0.126896933	0.459574434	0.107687805	0.011730923	0.481438007	0.10282731	0.209450224	0.538713127
glycolate (hydroxyacetate)	Xenobiotics	Chemical	15737	GC/MS	203	1119	177	79-14-1	757	C00160	HMDB00115	-0.740322923	0.153354073	0.000413709	0.001389452	0.616081173	-0.12424175	0.336665799	0.23815096	0.20733932	1.05990611	0.79777743	0.379600142	0.635782863	-0.355818168	-0.302998777	-0.416273307	-0.083164241	0.184070027	0.29684001	-0.077421147	-0.179126666	-0.18428348
3-dehydrocarnitine	Lipid	Carnitine Metabolism	32654	LC/MS Pos	100001508	1020	160.2	10457-99-5	6991982	C02636	HMDB12154	-1.193439718	0.247354491	0.000415627	0.001389452	0.943352715	-0.250087003	0.645204824	0.294704652	-0.139721943	1.474442592	1.017076801	0.970058961	1.394907164	-0.047406122	-0.493476985	0.024204689	-0.241944181	0.082317042	-0.063685552	-0.83034242	-0.442699795	-0.237749704
X - 17147	NA	NA	39811	LC/MS Neg	NA	4830	187.2	NA	NA	NA	NA	1.230803478	0.25610682	0.000429264	0.001426746	-1.106699156	0.124104322	0.23564124	0.537101009	-1.31378767	-0.847464541	-0.906340401	-1.37436579	-1.091537375	0.144360051	-0.151520808	0.230873597	0.429181635	-1.052683357	-0.171975265	0.714712958	0.632388175	0.341601914
X - 13553	NA	NA	35331	LC/MS Neg	NA	1406	263	NA	NA	NA	NA	0.601489871	0.125311443	0.000433566	0.001432763	-0.556695057	0.044794814	0	0.275155754	-0.556695057	-0.556695057	-0.556695057	-0.556695057	-0.556695057	-0.06038715	-0.556695057	-0.035109177	0.24247548	0.097126711	0.297285809	0.30446544	-0.106027405	0.220018674
uridine	Nucleotide	Pyrimidine Metabolism Uracil containing	606	LC/MS Neg	535	1430	243.1	58-96-8	6029	C00299	HMDB00296	-0.880966605	0.185716304	0.000477298	0.00156308	0.356625305	-0.524341299	0.4746326	0.23163689	0.854117411	0.592497772	-0.22614806	-0.070100628	0.632760031	-0.86298696	-0.408720401	-0.122619714	-0.659519	-0.410829471	-0.645119212	-0.762711644	-0.515000995	-0.3315643
2-(4-hydroxyphenyl)propionate	Xenobiotics	Benzoate Metabolism	35632	LC/MS Neg	100001622	1880	165.1	938-96-5	102526	C03080	HMDB41683	-0.81318661	0.171478084	0.000478438	0.00156308	-0.25567272	-1.068859331	0.532490039	0	-1.068859331	0.208882342	0.233727345	-0.388018195	-0.264095763	-1.068859331	-1.068859331	-1.068859331	-1.068859331	-1.068859331	-1.068859331	-1.068859331	-1.068859331	-1.068859331
daidzein	Xenobiotics	Food Component/Plant	32453	LC/MS Neg	100001219	3541	253.1	486-66-8	5281708	C10208	HMDB03312	-1.490860679	0.315384858	0.000490959	0.001594925	0.125544725	-1.365315955	0.979363029	0	-1.365315955	1.274552416	-0.154784214	0.332751036	0.540520339	-1.365315955	-1.365315955	-1.365315955	-1.365315955	-1.365315955	-1.365315955	-1.365315955	-1.365315955	-1.365315955
X - 12095 - retired for N1-Methyl-4-pyridone-3-carboxamide	Cofactors and Vitamins	Nicotinate and Nicotinamide Metabolism	33510	LC/MS Pos	NA	1638	153.1	NA	NA	NA	NA	-0.483545745	0.102390971	0.000494818	0.001598427	0.002925964	-0.480619782	0.317954173	0	-0.480619782	0.184153212	-0.163578314	0.244356948	0.230317755	-0.480619782	-0.480619782	-0.480619782	-0.480619782	-0.480619782	-0.480619782	-0.480619782	-0.480619782	-0.480619782
phenylalanine	Amino Acid	Phenylalanine Metabolism	64	LC/MS Pos	460	2056	166.1	63-91-2	6140	C00079	HMDB00159	-0.488161741	0.103860287	0.00051415	0.001644676	0.360425063	-0.127736678	0.162636191	0.196934731	0.489928798	0.316779603	0.180319554	0.249045189	0.566052173	-0.452871231	-0.087848091	0.159138221	-0.327393573	-0.105027238	-0.297059234	-0.06592615	0.07612736	-0.048770164
creatinine	Amino Acid	Creatine Metabolism	513	LC/MS Pos	275	730	114.1	60-27-5	588	C00791	HMDB00562	0.517644027	0.110151613	0.000514855	0.001644676	-0.390971625	0.126672403	0.265160073	0.152791632	2.22045E-16	-0.485157877	-0.245133569	-0.6003857	-0.624180976	0.002995509	0.243024607	0.328440065	0.224262925	-0.15455076	0.175213018	0.040853994	0.043634037	0.23617823
X - 17393	NA	NA	40218	LC/MS Neg	NA	1968.3	308.2	NA	NA	NA	NA	2.086571386	0.446873082	0.000542172	0.00172237	-1.037149942	1.049421444	0.369046865	0.945896423	-1.359457707	-0.475136781	-0.901648455	-1.090049058	-1.359457707	1.056122237	2.22045E-16	0.647050885	2.319894419	-0.659325632	2.021799187	1.395303655	1.592535874	1.071412369
X - 12094	NA	NA	33509	LC/MS Pos	NA	1692	153.1	NA	NA	NA	NA	-0.874277732	0.188253284	0.000566116	0.001788554	0.070422429	-0.803855303	0.584581986	0	-0.803855303	0.397701717	-0.258382203	0.552159487	0.464488449	-0.803855303	-0.803855303	-0.803855303	-0.803855303	-0.803855303	-0.803855303	-0.803855303	-0.803855303	-0.803855303
4-acetylphenol sulfate	Xenobiotics	Drug	22115	LC/MS Neg	100000711	2399	215	NA	4684006	NA	NA	-0.760275254	0.163901592	0.000571554	0.001795866	-0.10200089	-0.862276144	0.508962798	0	0.590006422	-0.085340047	-0.745072253	-0.400626831	0.131028262	-0.862276144	-0.862276144	-0.862276144	-0.862276144	-0.862276144	-0.862276144	-0.862276144	-0.862276144	-0.862276144
arginine	Amino Acid	Urea cycle; Arginine and Proline Metabolism	1638	LC/MS Pos	231	650	175.2	1119-34-2	232	C00062	HMDB00517	-0.483885694	0.104620059	0.000584949	0.001827965	0.380228357	-0.103657338	0.245770516	0.150235424	0.028976108	0.293564736	0.623529114	0.349881924	0.605189902	-0.348423368	0.059400343	-0.052557251	-0.091896015	0.077886539	-0.303405033	-0.051819749	-0.022552404	-0.199549102
glucarate (saccharate)	Cofactors and Vitamins	Ascorbate and Aldarate Metabolism	1476	GC/MS	1020	1885.8	333.1	5793-88-4	33037	C00818	HMDB00663	-0.988061451	0.213794674	0.000588621	0.001829497	-0.343744725	-1.331806176	0.663895536	0	-1.331806176	0.208232939	-0.100483539	-0.696954419	0.202287569	-1.331806176	-1.331806176	-1.331806176	-1.331806176	-1.331806176	-1.331806176	-1.331806176	-1.331806176	-1.331806176
1-linoleoyl-GPC (18:2)	Lipid	Lysophospholipid	34419	LC/MS Pos	100001395	5574	520.4	NA	11988421	C04100	HMDB10386	-0.924712801	0.200268971	0.000592892	0.001832864	0.577552031	-0.34716077	0.102361138	0.433747991	0.493109618	0.49054128	0.611394679	0.555263473	0.737451106	-0.116533816	-0.448163863	-0.361256853	-0.950882177	-0.52087596	-0.021427947	-1.010601411	0.17479329	0.130501808
stearidonate (18:4n3)	Lipid	Polyunsaturated Fatty Acid (n3 and n6)	33969	LC/MS Neg	100001229	5381	275.3	111174-40-4	5312508	C16300	HMDB06547	1.693234488	0.367813201	0.000607229	0.001867148	-1.11644935	0.576785139	0.524123959	0.717580294	-1.247228313	-0.283690051	-1.021651248	-1.339029169	-1.690647968	1.610617217	1.378816471	1.103699328	-0.498238508	0.137149838	0.976444655	0.063538021	0.419039228	2.22045E-16
quinate	Xenobiotics	Food Component/Plant	18335	GC/MS	100000442	1793	345.1	77-95-2	6508	C00296	HMDB03072	0.957569973	0.20820564	0.000611824	0.00187127	-0.91030866	0.047261313	0	0.457172774	-0.91030866	-0.91030866	-0.91030866	-0.91030866	-0.91030866	0.323242248	-0.424953785	-0.204812595	0.230952978	-0.119684843	0.625564029	0.039413002	-0.694347901	0.649978685
X - 12992	NA	NA	34676	LC/MS Pos	NA	1480	429	NA	NA	NA	NA	-2.798715609	0.615568868	0.000670175	0.002038891	0.901521985	-1.897193624	1.869850767	0.280693826	1.834563498	2.433543177	-2.052604888	0.165938078	2.126170058	-2.052604888	-2.052604888	-2.052604888	-2.052604888	-1.845160246	-2.052604888	-1.238909374	-2.052604888	-1.67504367
X - 11204	NA	NA	32518	LC/MS Pos	NA	5263	229.2	NA	NA	NA	NA	0.661829003	0.1469234	0.000720876	0.002181598	-0.364560534	0.297268469	0.370722321	0.188043021	-0.977634362	-0.124883182	-0.243473818	-0.425412746	-0.051398563	0.058834786	0.279826296	0.035463664	0.22872793	0.585617648	0.36769401	0.46234941	0.461089012	0.195813464
gamma-glutamylmethionine	Peptide	Gamma-glutamyl Amino Acid	37539	LC/MS Pos	100001313	1993	279.2	17663-87-5	7009567	NA	HMDB29155	-0.757840484	0.168490888	0.000729425	0.002195914	-0.233443226	-0.991283711	0.523213914	0	-0.991283711	-0.475619368	-0.159934038	0.11270349	0.346917494	-0.991283711	-0.991283711	-0.991283711	-0.991283711	-0.991283711	-0.991283711	-0.991283711	-0.991283711	-0.991283711
X - 16597	NA	NA	39170	LC/MS Pos	NA	4212.2	531	NA	NA	NA	NA	-0.342382358	0.076997098	0.000797467	0.002388248	-0.032602043	-0.374984401	0.239098704	0	-0.374984401	-0.121038328	0.169151883	-0.053506268	0.217366899	-0.374984401	-0.374984401	-0.374984401	-0.374984401	-0.374984401	-0.374984401	-0.374984401	-0.374984401	-0.374984401
X - 16934	NA	NA	39517	LC/MS Neg	NA	4488.8	631.1	NA	NA	NA	NA	0.801232835	0.180518739	0.000808967	0.002410135	-0.649704623	0.151528212	0	0.396378564	-0.649704623	-0.649704623	-0.649704623	-0.649704623	-0.649704623	0.490112582	0.239803992	0.434182132	-0.134674903	-0.498897053	0.767001549	-0.209240646	0.279675102	-0.004208845
creatine	Amino Acid	Creatine Metabolism	27718	LC/MS Pos	1221	758	132.1	57-00-1	586	C00300	HMDB00064	-0.847758033	0.191432668	0.000823259	0.002440071	0.495743666	-0.352014366	0.498311535	0.2291967	1.3330518	2.22045E-16	0.366169726	0.449545787	0.32995102	-0.308020843	-0.864172778	-0.179126666	-0.426790895	-0.083055575	-0.511659305	-0.27010414	-0.26188438	-0.263314716
X - 15523	NA	NA	37771	LC/MS Neg	NA	4203	309.1	NA	NA	NA	NA	-0.470032843	0.106440358	0.00084157	0.002476615	0.098679265	-0.371353578	0.330528713	0	0.384922207	0.507359624	2.22045E-16	-0.182841692	-0.216043814	-0.371353578	-0.371353578	-0.371353578	-0.371353578	-0.371353578	-0.371353578	-0.371353578	-0.371353578	-0.371353578
X - 17625	NA	NA	40566	LC/MS Neg	NA	4808.5	491.3	NA	NA	NA	NA	-0.721370815	0.163422582	0.000844203	0.002476615	-0.014683866	-0.736054682	0.507475331	0	-0.736054682	0.277555976	-0.13547614	-0.099268002	0.619823516	-0.736054682	-0.736054682	-0.736054682	-0.736054682	-0.736054682	-0.736054682	-0.736054682	-0.736054682	-0.736054682
glycerophosphorylcholine (GPC)	Lipid	Phospholipid Metabolism	15990	LC/MS Pos	100000269	694	258.1	28319-77-9	71920	C00670	HMDB00086	-0.666666597	0.15187812	0.000881504	0.002572919	0.243384928	-0.423281669	0.352751346	0.221357088	-0.099709844	0.173701175	0.778452937	0.383969048	-0.019488677	-0.432014443	-0.101368494	-0.571106555	-0.856372242	-0.40167231	-0.360396145	-0.362118304	-0.540082805	-0.184403723
myristate (14:0)	Lipid	Long Chain Fatty Acid	1365	LC/MS Neg	519	5439	227.3	544-63-8	11005	C06424	HMDB00806	1.070175645	0.245357694	0.0009256	0.002687979	-0.370159016	0.700016629	0.291682943	0.497707193	-0.790980541	-0.145025772	-0.312794773	-0.077745349	-0.524248644	1.403225222	0.702998497	0.792630459	-0.259807536	0.516111628	1.388641604	0.524491815	0.569170001	0.662687973
TDTEDKGEFLSEGGGVR*	Peptide	Fibrinogen Cleavage Peptide	34301	LC/MS Pos	100001478	2880	600	NA	NA	NA	NA	-1.684267028	0.388312231	0.000966025	0.002791278	-0.347527861	-2.031794888	1.205824035	0	0.288032011	0.392042088	0.802180942	-1.188099455	-2.031794888	-2.031794888	-2.031794888	-2.031794888	-2.031794888	-2.031794888	-2.031794888	-2.031794888	-2.031794888	-2.031794888
1-linoleoyl-GPE (18:2)*	Lipid	Lysophospholipid	32635	LC/MS Neg	100001570	5725	476.3	NA	52925130	NA	HMDB11507	-0.819419905	0.189289102	0.000980549	0.002815798	0.566583748	-0.252836157	0.286416925	0.362954837	0.103909463	0.471190425	0.758185577	0.773389868	0.726243408	-0.437730069	0.198850859	-0.373966441	-0.877550904	-0.416273307	2.22045E-16	-0.537169599	0.162033812	0.006280238
X - 12855	NA	NA	34539	LC/MS Pos	NA	1404	248.2	NA	NA	NA	NA	-0.806888785	0.186487821	0.000984305	0.002815798	0.342842807	-0.464045979	0.255908317	0.367333226	0.634776267	0.575039092	0.112882157	0.311227686	0.080288831	-0.373966441	-0.80430223	-0.328365188	-0.651813317	-0.634500985	0.430352824	-0.606602579	-0.521044324	-0.686171567
X - 13724 - 3-hydroxycinnamate sulfate	Xenobiotics	Food Component/Plant	35534	LC/MS Neg	NA	1330	243	NA	NA	NA	NA	-1.026436229	0.240415239	0.001089183	0.003085561	0.297272141	-0.729164088	0.347912346	0.467070229	0.165260169	0.845696579	-0.084469157	0.180820431	0.379052684	-1.138809478	-1.15169666	-0.515168373	-0.245133569	-0.477552047	2.22045E-16	-0.743809095	-0.847231196	-1.443076375
isoleucine	Amino Acid	Leucine Isoleucine and Valine Metabolism	1125	LC/MS Pos	376	1614	132.1	73-32-5	6306	C00407	HMDB00172	-0.457589824	0.107180188	0.001089337	0.003085561	0.295058335	-0.162531489	0.215232188	0.179510893	0.225859859	0.199670195	0.105530501	0.281336985	0.662894137	-0.471604911	2.22045E-16	-0.016027761	-0.292627615	0.130150684	-0.199549102	-0.228281729	-0.145951055	-0.238891908
X - 11593	NA	NA	32910	LC/MS Neg	NA	790	189.2	NA	NA	NA	NA	0.5548298	0.13021403	0.00110574	0.003116669	-0.468958134	0.085871666	0.369788821	0.115666673	-0.076233306	-0.354106816	-0.802738857	-0.911551978	-0.200159715	2.22045E-16	-0.004610613	0.343093127	0.083145581	-0.040613683	0.040373894	0.077979041	0.168307145	0.105170498
X - 11875	NA	NA	33220	LC/MS Neg	NA	5272	381.3	NA	NA	NA	NA	-0.546972787	0.128535617	0.001116538	0.003131753	0.392187911	-0.154784876	0.213524344	0.238454294	0.566279252	0.364295831	0.234993068	0.649195293	0.14617611	0.046024438	0.18223822	2.22045E-16	-0.548008415	-0.111155049	-0.381992752	-0.217285742	-0.359679453	-0.003205131
X - 11372	NA	NA	32689	LC/MS Neg	NA	5303	467.4	NA	NA	NA	NA	-0.409040013	0.096789651	0.001176161	0.003282974	-0.066579355	-0.475619368	0.300560421	0	-0.475619368	0.317289417	-0.132731712	-0.158995731	0.11716062	-0.475619368	-0.475619368	-0.475619368	-0.475619368	-0.475619368	-0.475619368	-0.475619368	-0.475619368	-0.475619368
X - 16786	NA	NA	39367	LC/MS Neg	NA	5311	646.1	NA	NA	NA	NA	-1.717390335	0.407903129	0.001209582	0.003359949	0.957734427	-0.759655908	0.739871924	0.726985544	2.108794012	0.671770315	0.99061868	0.943866988	0.07362214	-0.531879033	-1.695540611	-1.262308381	-1.079103822	-1.145075163	0.896740873	-0.775008207	-0.534435489	-0.710293339
X - 12215 - retired for daidzein sulfate (1)	Xenobiotics	Food Component/Plant	33636	LC/MS Neg	NA	2815	333	NA	NA	NA	NA	-1.02603271	0.244297585	0.001232054	0.003405918	-0.000351945	-1.026384655	0.758616075	0	-1.026384655	0.90154251	-0.385662481	-0.026343975	0.535088876	-1.026384655	-1.026384655	-1.026384655	-1.026384655	-1.026384655	-1.026384655	-1.026384655	-1.026384655	-1.026384655
pentadecanoate (15:0)	Lipid	Long Chain Fatty Acid	1361	LC/MS Neg	980	5522	241.3	1002-84-2;10002-84-2	13849	C16537	HMDB00826	0.677638045	0.162237375	0.001283731	0.003531797	-0.261532192	0.416105853	0.236015008	0.314727048	-0.607520095	-0.201993793	-0.312384685	-0.234457311	0.048694922	0.639007734	0.297285809	0.61950064	-0.106138596	0.208638865	1.007519868	0.315832116	0.449737144	0.313569093
X - 16566	NA	NA	39139	LC/MS Neg	NA	3027	404.2	NA	NA	NA	NA	-1.026185331	0.24648284	0.001315009	0.003600619	0.373412045	-0.652773286	0.765401934	0	-0.426484475	1.22071192	-0.09244429	-0.000900405	1.166177475	-0.652773286	-0.652773286	-0.652773286	-0.652773286	-0.652773286	-0.652773286	-0.652773286	-0.652773286	-0.652773286
fucose	Carbohydrate	Pentose Metabolism	15821	GC/MS	918	1682.2	204	2438-80-4	19466	C01018	HMDB00174	-0.898435373	0.216585571	0.00135097	0.003681554	-0.506837955	-1.405273328	0.672562093	0	-1.405273328	0.095946341	-0.188379871	-1.036482917	2.22045E-16	-1.405273328	-1.405273328	-1.405273328	-1.405273328	-1.405273328	-1.405273328	-1.405273328	-1.405273328	-1.405273328
15-methylpalmitate (i17:0)	Lipid	Fatty Acid Branched	38768	LC/MS Neg	100002945	5698	269.4	NA	17903417	NA	NA	0.714290377	0.172764116	0.001384383	0.003754812	-0.359628719	0.354661658	0.126227019	0.368701327	-0.472727335	-0.451299644	-0.42617815	-0.249487527	-0.198450939	0.525379205	0.599550532	0.659486979	-0.105693905	0.162458928	1.012182561	2.22045E-16	0.291325427	0.047265192
succinate	Energy	TCA Cycle	1437	GC/MS	252	1348	247	110-15-6	1110	C00042	HMDB00254	-1.796162558	0.434737984	0.001391532	0.003756483	1.153566587	-0.642595971	1.219623176	0.40926244	1.470750393	2.508053353	-0.235216133	0.000699755	2.023545566	-0.443322751	0.04382548	-0.517850239	-0.749294341	-0.614705754	-0.929629296	-1.134135845	-1.201642189	-0.236608802
heme	Cofactors and Vitamins	Hemoglobin and Porphyrin Metabolism	32593	LC/MS Pos	100001386	4985	616.2	14875-96-8	26945	C00032	HMDB03178	-2.631173486	0.638518248	0.001418754	0.003812073	1.685774224	-0.945399262	1.052232734	1.188329222	3.1821247	1.587866923	2.022024271	1.348748245	0.288106982	2.22045E-16	-1.701005106	-1.233401615	-1.848329821	-2.098828255	1.525034042	-2.039451893	-0.535289096	-0.577321615
methylphosphate	Nucleotide	Purine and Pyrimidine Metabolism	37070	GC/MS	100001805	1221	241	7023-27-0	13130	NA	HMDB61711	0.863453119	0.209965381	0.001440183	0.003851652	-0.730987921	0.132465198	0.517647831	0.280312797	-1.120551196	0.09921165	-0.559315833	-0.953733027	-1.120551196	-0.010454458	0.211313856	0.431717479	-0.354962126	0.010346292	0.460710582	0.464048432	0.016857117	-0.037390389
X - 17655	NA	NA	40597	LC/MS Neg	NA	4172.2	421.1	NA	NA	NA	NA	1.399291319	0.341447119	0.001477323	0.003932688	-1.675577715	-0.276286396	0	0.749741104	-1.675577715	-1.675577715	-1.675577715	-1.675577715	-1.675577715	0.212446542	-1.246532419	-0.292225713	0.488641363	-1.675577715	0.017545179	-0.160873226	-0.369181396	0.539179817
X - 16592	NA	NA	39165	LC/MS Pos	NA	3591.2	803.1	NA	NA	NA	NA	-1.037311146	0.253315417	0.001485755	0.003936909	-0.013368488	-1.050679635	0.786619103	0	-1.050679635	0.090571698	0.31990722	-0.453972812	1.027331087	-1.050679635	-1.050679635	-1.050679635	-1.050679635	-1.050679635	-1.050679635	-1.050679635	-1.050679635	-1.050679635
12-HETE	Lipid	Eicosanoid	37536	LC/MS Neg	100002167	5295	319.3	71030-37-0;73837-14-6	5312983	NA	HMDB06111	-1.739636849	0.42600129	0.001516102	0.003998893	0.320414084	-1.419222765	1.280550036	0.234679936	1.744056214	0.526502103	1.272873672	-0.617854197	-1.323507373	-1.49744941	-1.49744941	-1.49744941	-1.49744941	-1.49744941	-0.793409602	-1.49744941	-1.49744941	-1.49744941
X - 17577_201 - retired for glycohyodeoxycholate	Lipid	Secondary Bile Acid Metabolism	40496	LC/MS Neg	NA	5072.7	448.5	NA	NA	NA	NA	1.294423997	0.317276917	0.001526589	0.004008169	-1.644029357	-0.34960536	0	0.696668775	-1.644029357	-1.644029357	-1.644029357	-1.644029357	-1.644029357	-0.563874845	-0.434790937	-1.644029357	-0.958154936	0.260285182	-0.594207233	-0.005012542	0.640958749	0.15237768
X - 16442	NA	NA	39013	LC/MS Pos	NA	3866.9	687.6	NA	NA	NA	NA	-1.259256366	0.310069373	0.001578282	0.004125055	-0.252147806	-1.511404172	0.962856878	0	-1.511404172	-0.066567244	1.128106364	-0.144563451	-0.666310527	-1.511404172	-1.511404172	-1.511404172	-1.511404172	-1.511404172	-1.511404172	-1.511404172	-1.511404172	-1.511404172
urate	Nucleotide	Purine Metabolism (Hypo)Xanthine/Inosine containing	1604	LC/MS Neg	1134	769	167.1	69-93-2;120K5305	1175	C00366	HMDB00289	-0.816020968	0.201515381	0.001611999	0.004178927	0.360401199	-0.455619769	0.471193698	0.291168309	0.62962148	0.709660089	-0.365715689	0.130852808	0.697587309	-0.433247489	-0.570221834	-0.204444474	-0.623994322	-0.631863952	-0.152918106	-0.302728031	-1.032543689	-0.148616024
3-methyl-2-oxobutyrate	Amino Acid	Leucine Isoleucine and Valine Metabolism	21047	LC/MS Neg	100000936	1489	115.1	3715-29-5	49	C00141	HMDB00019	0.665797117	0.164491022	0.001617222	0.004178927	-0.400010158	0.265786959	0.224112565	0.324563709	-0.770676383	-0.385221402	-0.287548748	-0.17578298	-0.380821277	2.22045E-16	-0.316355933	0.134093734	0.352415887	0.773436012	0.131028262	0.404931633	0.598671652	0.313861384
X - 10445	NA	NA	32894	LC/MS Pos	NA	1939	250.1	NA	NA	NA	NA	-2.258081327	0.558043705	0.001620697	0.004178927	0.846674265	-1.411407062	1.732890337	0	2.2968889	2.137191447	-1.358290165	-0.693547261	1.851128401	-1.411407062	-1.411407062	-1.411407062	-1.411407062	-1.411407062	-1.411407062	-1.411407062	-1.411407062	-1.411407062
phenylpyruvate	Amino Acid	Phenylalanine Metabolism	566	LC/MS Neg	241	2534	163.1	156-06-9	997	C00166	HMDB00205	-0.46731197	0.115969906	0.001670406	0.004287874	-0.011692041	-0.479004011	0.360120772	0	0.504042671	-0.134217342	-0.065819341	-0.479004011	0.116537816	-0.479004011	-0.479004011	-0.479004011	-0.479004011	-0.479004011	-0.479004011	-0.479004011	-0.479004011	-0.479004011
indoleacetate	Amino Acid	Tryptophan Metabolism	27513	LC/MS Neg	100001034	2203	174.1	6505-45-9	802	C00954	HMDB00197	0.760466892	0.18909747	0.001694701	0.004330902	-0.755235373	0.005231519	0	0.415215527	-0.755235373	-0.755235373	-0.755235373	-0.755235373	-0.755235373	0.150142658	-0.755235373	0.14496577	0.787320351	-0.195893237	2.22045E-16	-0.144216851	0.235783332	-0.17578298
X - 17627	NA	NA	40568	LC/MS Neg	NA	5922.7	604.1	NA	NA	NA	NA	-0.571624416	0.14328697	0.001795735	0.004550918	0.458433105	-0.11319131	0.178147629	0.288307497	0.42794389	0.23515117	0.362975056	0.688134639	0.577960771	-0.655273528	-0.049190244	-0.292225713	-0.245133569	0.21107097	2.22045E-16	-0.291288568	0.269110687	0.034208171
X - 17626	NA	NA	40567	LC/MS Neg	NA	2803.2	229.2	NA	NA	NA	NA	1.290447872	0.323865547	0.001811488	0.004550918	-1.125161624	0.165286248	0	0.711135924	-1.125161624	-1.125161624	-1.125161624	-1.125161624	-1.125161624	-0.286349627	-0.002402885	0.620200073	1.123044705	-1.125161624	1.090580117	-0.144563451	0.286306126	-0.074077203
2'-deoxycytidine	Nucleotide	Pyrimidine Metabolism Cytidine containing	15949	LC/MS Pos	100000125	1256	228	951-77-9	13711	C00881	HMDB00014	-0.536626348	0.134681237	0.001811812	0.004550918	0.435377456	-0.101248892	0.187709302	0.264270077	0.628501987	0.610851938	0.280128617	0.442696665	0.214708072	-0.422814746	-0.09014355	0.335829173	-0.016231013	-0.223393583	2.22045E-16	-0.465374361	0.190537712	-0.219649662
1-dihomo-linolenoyl-GPC (20:3n3 or 6)*	Lipid	Lysophospholipid	33821	LC/MS Pos	100001552	5600	546.4	NA	NA	NA	HMDB10394	-1.413854957	0.354863516	0.001812453	0.004550918	0.882522855	-0.531332102	0.47868398	0.701843454	0.187557824	0.630367112	1.393766376	1.017908251	1.18301471	-0.464101084	-0.899925378	-0.040613683	-1.918684163	-0.448476999	-0.871317366	-0.770676383	0.414358775	0.217447359
1-oleoylglycerol (18:1)	Lipid	Monoacylglycerol	21184	LC/MS Pos	100000924	5821	374.1	111-03-5	5283468	NA	HMDB11567	-1.771897228	0.44942976	0.001953904	0.004884759	1.063157103	-0.708740125	0.654671811	0.871532461	0.327791813	0.464928271	1.357920606	1.274943718	1.890201105	-0.214679473	-1.373575589	-1.481484548	-1.481484548	-1.033948775	0.941412521	-1.481484548	-0.342067863	0.088651698
margarate (17:0)	Lipid	Long Chain Fatty Acid	1121	LC/MS Neg	891	5733	269.3	506-12-7	10465	NA	HMDB02259	0.834959324	0.212042065	0.00197105	0.004906294	-0.176919179	0.658040144	0.127398604	0.456798735	-0.372078689	-0.101147182	-0.229790594	-0.049190244	-0.132389188	1.126551657	0.670952695	0.798632688	2.22045E-16	0.360049245	1.54513403	0.56559786	0.484707496	0.370735628
alpha-hydroxyisovalerate	Amino Acid	Leucine Isoleucine and Valine Metabolism	33937	GC/MS	100001300	1208	145.1	600-37-3	99823	NA	HMDB00407	-0.839676737	0.213450718	0.001984931	0.004919549	0.443607776	-0.39606896	0.385047	0.38149642	-0.091128933	0.788411905	0.633556399	0.16779996	0.719399552	-0.632993258	-0.153151179	-0.649130295	2.22045E-16	0.091758425	-0.237749704	-0.325591646	-1.133514341	-0.524248644
salicylate	Xenobiotics	Drug	1515	LC/MS Neg	501	2226	137.1	69-72-7	338	C00805	HMDB01895	-1.215205883	0.309600314	0.002016523	0.004976397	0.694944498	-0.520261385	0.372773739	0.626629995	0.051643233	0.968769324	0.780150224	0.738693996	0.935465711	-1.112914073	-0.295714244	0.044399587	-0.82052611	-0.379212737	-1.112914073	-1.112914073	0.742698959	-0.635255702
butyrylglycine	Lipid	Fatty Acid Metabolism (also BCAA Metabolism)	31850	LC/MS Pos	100001151	2077	146.1	20208-73-5	88412	NA	HMDB00808	-1.460628922	0.373009819	0.002050659	0.005039012	0.332381828	-1.128247094	1.158305532	0	0.346776112	1.855047208	-1.128247094	-0.380967637	0.969300552	-1.128247094	-1.128247094	-1.128247094	-1.128247094	-1.128247094	-1.128247094	-1.128247094	-1.128247094	-1.128247094
ethyl glucuronide	Xenobiotics	Chemical	39603	LC/MS Neg	100002849	804	221.1	17685-04-0	152226	NA	HMDB10325	0.72926277	0.187253143	0.002131072	0.005214326	-1.220440997	-0.491178227	0	0.4111658	-1.220440997	-1.220440997	-1.220440997	-1.220440997	-1.220440997	-0.522055106	-0.573233084	-0.535972506	-1.220440997	-0.795622972	0.294756986	-0.234583741	-0.308020843	-0.525431776
X - 16593	NA	NA	39166	LC/MS Pos	NA	3909.8	474.5	NA	NA	NA	NA	-0.307701536	0.079381753	0.002202892	0.005367217	0.046206894	-0.261494643	0.246503763	0	0.066817173	-0.133302847	-0.261494643	0.338113746	0.220901039	-0.261494643	-0.261494643	-0.261494643	-0.261494643	-0.261494643	-0.261494643	-0.261494643	-0.261494643	-0.261494643
pseudouridine	Nucleotide	Pyrimidine Metabolism Uracil containing	33442	LC/MS Neg	821	1104	243.1	1445-07-4	15047	C02067	HMDB00767	-0.312563657	0.080829522	0.002240235	0.005435169	0.221736659	-0.090826998	0.157059008	0.138443532	-0.006621876	0.39285257	0.32570014	0.146694379	0.250058084	-0.081643989	-0.169721275	-0.01136433	-0.102475792	-0.382579004	0.020978406	0.115380151	-0.111266812	-0.094750337
valerylglycine	Lipid	Fatty Acid Metabolism(Acyl Glycine)	36768	LC/MS Neg	100001451	2117	158.1	24003-66-5	4737557	NA	HMDB00927	-1.090918011	0.283491343	0.002317916	0.005600006	0.415021184	-0.675896827	0.880324254	0	0.95412587	1.228206775	-0.675896827	-0.395267283	0.963937385	-0.675896827	-0.675896827	-0.675896827	-0.675896827	-0.675896827	-0.675896827	-0.675896827	-0.675896827	-0.675896827
X - 17354	NA	NA	40162	LC/MS Neg	NA	3505.9	473.2	NA	NA	NA	NA	0.794900356	0.207515516	0.002393139	0.005757551	-1.370027389	-0.575127033	0	0.455657415	-1.370027389	-1.370027389	-1.370027389	-1.370027389	-1.370027389	-1.009503114	-0.093102618	-0.431860419	-0.136392625	-0.628483667	-0.129653208	-0.978432128	-0.398688124	-1.370027389
phenylacetate	Amino Acid	Phenylalanine Metabolism	15958	LC/MS Neg	100000011	2127	135.1	103-82-2	999	C07086	HMDB00209	1.867308119	0.487885078	0.002407115	0.005767047	-1.866267521	0.001040598	0	1.071285938	-1.866267521	-1.866267521	-1.866267521	-1.866267521	-1.866267521	-0.560891601	-1.866267521	0.412043423	1.708504664	-0.80833359	0.80307724	0.217366899	0.738932836	-0.635066969
X - 16565	NA	NA	39138	LC/MS Neg	NA	2876.9	404.3	NA	NA	NA	NA	-0.892482124	0.233890699	0.002458134	0.005856542	0.120075263	-0.772406862	0.726299622	0	-0.772406862	0.934327094	-0.18224156	-0.182961762	0.803659403	-0.772406862	-0.772406862	-0.772406862	-0.772406862	-0.772406862	-0.772406862	-0.772406862	-0.772406862	-0.772406862
dihydrobiopterin	Cofactors and Vitamins	Tetrahydrobiopterin Metabolism	35129	LC/MS Pos	100001506	1510	240.1	6779-87-9	1879	C00268	HMDB00038	-0.235740665	0.061804282	0.00246484	0.005856542	0.040333869	-0.195406796	0.191920529	0	-0.067101804	0.177225259	0.001698557	-0.195406796	0.285254127	-0.195406796	-0.195406796	-0.195406796	-0.195406796	-0.195406796	-0.195406796	-0.195406796	-0.195406796	-0.195406796
1-dihomo-linoleoyl-GPC (20:2)*	Lipid	Lysophospholipid	33871	LC/MS Pos	100001553	5696	548.3	NA	NA	NA	HMDB10392	-0.985183389	0.258612625	0.002486509	0.005883714	0.343688498	-0.641494891	0.360763012	0.507330788	-0.048560191	-0.022654691	0.605790289	0.449481994	0.734385089	-0.458075058	-0.982964865	-0.613042936	-1.361406646	-0.579461416	-0.606052474	-1.28157405	0.109123427	2.22045E-16
X - 13671	NA	NA	35464	LC/MS Neg	NA	5226	315.3	NA	NA	NA	NA	-0.487462891	0.128988808	0.002627833	0.006174598	0.490106786	0.002643895	0.270085674	0.209156247	0.353469813	0.603550647	0.84453691	0.524195843	0.124780717	-0.035419945	-0.205058084	0.336615084	0.156576307	-0.28568407	0.244748475	-0.164285194	-0.004208845	-0.019488677
ursodeoxycholate	Lipid	Secondary Bile Acid Metabolism	1605	LC/MS Neg	1135	5037	391.3	128-13-2	31401	C07880	HMDB00946	2.166027134	0.573255678	0.002630916	0.006174598	-1.979777219	0.186249915	0	1.25874058	-1.979777219	-1.979777219	-1.979777219	-1.979777219	-1.979777219	-1.979777219	2.22045E-16	1.965600725	2.007287429	-0.010353412	0.688184889	0.044208255	-0.236608802	-0.802292628
10-nonadecenoate (19:1n9)	Lipid	Long Chain Fatty Acid	33972	LC/MS Neg	100001277	5775	295.4	73033-09-7	5312513	NA	HMDB13622	1.094993244	0.291448788	0.00273549	0.006393931	-0.538108777	0.556884468	0.271811759	0.610412056	-0.706029806	-0.579997083	-0.127492521	-0.442544116	-0.834480357	1.370241196	0.928970009	0.92294852	-0.362118304	0.028393075	1.327578853	0.45368368	0.272923701	0.069339478
X - 11390 - retired for 2-piperidone	Xenobiotics	Food Component/Plant	32707	LC/MS Pos	NA	2041	100.2	NA	NA	NA	NA	1.251665575	0.333727022	0.002768106	0.006443972	-0.508966818	0.742698758	0.404971491	0.674521687	-0.593301846	-0.741497442	-0.966794864	0.084708728	-0.327948666	0.829773778	1.171614888	1.381457683	1.440024684	-0.448476999	0.688486336	-0.119684843	0.448779993	1.292313298
pinitol	Lipid	Inositol Metabolism	37086	GC/MS	100001860	1773	318.1	10284-63-6	164619	C03844	HMDB34219	-0.731645989	0.19594961	0.002853819	0.006616718	-0.191921152	-0.923567141	0.608481347	0	-0.923567141	0.196142276	0.396558899	-0.771973961	0.143234168	-0.923567141	-0.923567141	-0.923567141	-0.923567141	-0.923567141	-0.923567141	-0.923567141	-0.923567141	-0.923567141
X - 10876	NA	NA	31361	GC/MS	NA	1485.9	70.9	NA	NA	NA	NA	1.042393206	0.27961779	0.002884848	0.006661799	-0.946749939	0.095643266	0	0.613977799	-0.946749939	-0.946749939	-0.946749939	-0.946749939	-0.946749939	-0.880441079	0.025277807	1.09017681	0.238859408	-0.140066989	-0.00020002	0.485753939	0.661140384	-0.619710862
xanthosine	Nucleotide	Purine Metabolism (Hypo)Xanthine/Inosine containing	15136	LC/MS Pos	100000299	1785	285	146-80-5	64959	C01762	HMDB00299	-1.640895367	0.440734699	0.002910398	0.006677197	0.399566776	-1.241328591	1.368611265	0	1.966496783	1.237040008	-0.80430223	-1.241328591	0.839927912	-1.241328591	-1.241328591	-1.241328591	-1.241328591	-1.241328591	-1.241328591	-1.241328591	-1.241328591	-1.241328591
tauroursodeoxycholate	Lipid	Secondary Bile Acid Metabolism	39378	LC/MS Neg	100002912	5002.6	498.4	14605-22-2	9848818	NA	HMDB00874	1.67026372	0.448761515	0.002916517	0.006677197	-1.14781988	0.52244384	0.368111586	0.950378593	-0.618039708	-1.452434164	-0.917541514	-1.452434164	-1.298649851	-1.452434164	2.22045E-16	1.656416914	1.266299506	0.490051325	0.414556985	1.573250993	0.541568191	0.212284808
X - 18250	NA	NA	41354	LC/MS Neg	NA	4804.8	448.4	NA	NA	NA	NA	0.875166239	0.235253656	0.002926354	0.006677197	-1.477094725	-0.601928487	0	0.516564136	-1.477094725	-1.477094725	-1.477094725	-1.477094725	-1.477094725	-0.82052611	-0.745493661	-1.477094725	-0.933436891	-0.976571663	-0.272727781	-0.27483166	-0.014707629	0.09803374
X - 11478	NA	NA	32795	LC/MS Neg	NA	4286	165.2	NA	NA	NA	NA	-0.448851022	0.120974449	0.002979198	0.006770905	-0.023234774	-0.472085795	0.375661354	0	-0.472085795	0.544821171	0.039509133	-0.014606152	-0.213812224	-0.472085795	-0.472085795	-0.472085795	-0.472085795	-0.472085795	-0.472085795	-0.472085795	-0.472085795	-0.472085795
X - 11550	NA	NA	32867	LC/MS Neg	NA	5130	250.2	NA	NA	NA	NA	0.802303149	0.217266178	0.003076435	0.006964371	-0.30455348	0.497749668	0.498504065	0.321466044	-1.149169012	2.22045E-16	0.013409687	-0.017247893	-0.369760183	0.028295869	0.813681982	0.396827915	0.629141851	0.777947782	0.58728654	0.840877293	0.427422275	-0.021734492
TDTEDKGEFLSEGGGV*	Peptide	Fibrinogen Cleavage Peptide	34303	LC/MS Pos	100001480	3301	821.1	NA	NA	NA	NA	-2.008279935	0.544852868	0.003114965	0.007023941	-0.100384465	-2.1086644	1.691928896	0	0.700817687	1.045000519	1.582970726	-1.722046857	-2.1086644	-2.1086644	-2.1086644	-2.1086644	-2.1086644	-2.1086644	-2.1086644	-2.1086644	-2.1086644	-2.1086644
X - 16563	NA	NA	39136	LC/MS Neg	NA	2835.3	172.2	NA	NA	NA	NA	-1.186998061	0.32252673	0.003147049	0.007068568	0.299537711	-0.88746035	1.001540648	0	0.859381699	1.132917092	-0.88746035	-0.690750056	1.083600169	-0.88746035	-0.88746035	-0.88746035	-0.88746035	-0.88746035	-0.88746035	-0.88746035	-0.88746035	-0.88746035
hyodeoxycholate	Lipid	Secondary Bile Acid Metabolism	27531	LC/MS Pos	100000777	5297	357.2	83-49-8	5283820	C15517	HMDB00733	1.191663946	0.324743171	0.00320956	0.007180923	-1.777265023	-0.585601078	0	0.713062989	-1.777265023	-1.777265023	-1.777265023	-1.777265023	-1.777265023	-0.331146444	-0.643785751	-1.693363147	-0.336172282	-0.15431736	0.15956457	-1.777265023	0.152721087	-0.646645347
citrate	Energy	TCA Cycle	1564	GC/MS	1124	1763.4	273.1	77-92-9	311	C00158	HMDB00094	1.075550935	0.29416157	0.003288239	0.007328441	-0.675240918	0.400310017	0.853570308	0.230026175	-1.817692851	0.266049772	-0.159934038	-1.284098849	-0.380528623	0.469253348	0.433598947	0.282242304	0.278161899	0.634086959	0.689992209	0.529097669	-0.081752502	0.368109322
ophthalmate	Amino Acid	Glutathione Metabolism	34592	LC/MS Pos	100001311	1457	290.1	495-27-2	7018721	NA	HMDB05765	-1.31185781	0.359447719	0.003328702	0.007389975	0.762984119	-0.548873691	1.116191209	0	1.556880662	1.635164137	-0.548873691	-0.365139237	1.536888725	-0.548873691	-0.548873691	-0.548873691	-0.548873691	-0.548873691	-0.548873691	-0.548873691	-0.548873691	-0.548873691
X - 15303	NA	NA	37550	LC/MS Pos	NA	1450	278.7	NA	NA	NA	NA	-1.244166965	0.341966639	0.003398814	0.007516609	-0.292020486	-1.536187451	1.061907301	0	-1.170215708	0.637264423	-0.250514748	-1.536187451	0.859551054	-1.536187451	-1.536187451	-1.536187451	-1.536187451	-1.536187451	-1.536187451	-1.536187451	-1.536187451	-1.536187451
1-stearoyl-GPC (18:0)	Lipid	Lysophospholipid	33961	LC/MS Pos	100001271	5844	524.4	19420-57-6	497299	NA	HMDB10384	-0.996273406	0.277038892	0.003671763	0.008089132	0.507482353	-0.488791053	0.380154724	0.545699987	0.248811298	2.22045E-16	0.649195293	0.680821531	0.958583644	-0.194556094	-1.026943002	-0.852611955	-0.419919065	-0.355532739	0.3683861	-1.475344178	-0.228910146	-0.213688393
X - 11736	NA	NA	33081	LC/MS Pos	NA	2639	379.4	NA	NA	NA	NA	-1.7776925	0.494980599	0.003703654	0.008128249	0.007782234	-1.769910266	1.147475542	0.72313752	-0.390379471	0.963784818	1.38359071	-1.423788566	-0.494296322	-2.067512971	0.106429944	-2.067512971	-2.067512971	-2.067512971	-2.067512971	-2.067512971	-2.067512971	-1.56303154
1-docosapentaenoyl-GPC (22:5n3)*	Lipid	Lysophospholipid	37231	LC/MS Pos	100002063	5584	570.4	NA	NA	NA	NA	0.825121643	0.232417321	0.003995376	0.008735138	-0.297072086	0.528049556	0.150851272	0.499064088	-0.48240015	-0.335193055	-0.372804326	-0.196136546	-0.098826354	0.98365027	0.922431837	0.509464698	-0.3588201	0.589784668	0.183903638	2.22045E-16	1.143394431	0.778636567
X - 12254	NA	NA	33676	LC/MS Neg	NA	2604	240	NA	NA	NA	NA	-0.333790565	0.094098639	0.004016972	0.008749087	-0.047762723	-0.381553288	0.292204034	0	-0.317316878	0.250525228	0.209531324	-0.381553288	2.22045E-16	-0.381553288	-0.381553288	-0.381553288	-0.381553288	-0.381553288	-0.381553288	-0.381553288	-0.381553288	-0.381553288
X - 16674	NA	NA	39250	LC/MS Neg	NA	1361.5	217.2	NA	NA	NA	NA	-1.351090385	0.381232928	0.00404097	0.008768142	0.39657844	-0.954511945	1.183840712	0	-0.753746803	1.451590408	-0.559840813	2.22045E-16	1.844889409	-0.954511945	-0.954511945	-0.954511945	-0.954511945	-0.954511945	-0.954511945	-0.954511945	-0.954511945	-0.954511945
X - 06227	NA	NA	19363	GC/MS	NA	1210.5	196.1	NA	NA	NA	NA	1.895768479	0.538320512	0.004210738	0.009102158	-0.966702667	0.929065812	1.270901267	0.76785534	-2.344449297	0.230158886	-0.094530484	-2.344449297	-0.280243143	-0.430013981	1.657561188	1.173998016	0.513960704	1.54817934	1.521349592	1.556458988	-0.059113264	0.879211724
X - 12660	NA	NA	34265	LC/MS Pos	NA	5667	442.2	NA	NA	NA	NA	1.512144103	0.432798552	0.004431591	0.009543689	-1.539161131	-0.027017028	0.537690966	0.870958159	-2.379466137	-1.360626614	-1.717023123	-1.250365844	-0.988323935	-0.164285194	-1.249667764	0.593879179	-1.508688009	-0.364563117	0.399715276	0.38369655	0.953123982	0.713635847
glutamate	Amino Acid	Glutamate Metabolism	57	GC/MS	561	1611.9	246	56-86-0	611	C00025	HMDB00148	1.910838785	0.549499811	0.004568084	0.009800926	-1.435504612	0.475334174	0.754017398	1.082385996	-2.090704734	-0.31814128	-1.066532395	-2.090704734	-1.611439915	-1.025826619	0.65013529	2.501640849	0.179400628	-0.021223636	-0.229916436	0.451648704	1.838181753	-0.066032971
X - 15634	NA	NA	37883	LC/MS Neg	NA	2321	194.1	NA	NA	NA	NA	0.624069633	0.180214893	0.004691824	0.010028992	-0.946749939	-0.322680306	0	0.395711387	-0.946749939	-0.946749939	-0.946749939	-0.946749939	-0.946749939	-0.765717873	-0.946749939	0.002995509	-0.651237777	0.218251605	2.22045E-16	-0.087193212	-0.324346057	-0.350125013
X - 15605	NA	NA	37854	LC/MS Neg	NA	3119	270	NA	NA	NA	NA	0.731277049	0.211645589	0.004759139	0.010135203	-0.617887905	0.113389143	0.329203134	0.402222604	-0.649704623	-0.347998408	-0.257217532	-0.758646163	-1.075872802	0.552850095	0.096128027	-0.060280931	-0.22614806	-0.428477882	0.867898489	0.247641023	-0.158995731	0.129887261
tryptophan	Amino Acid	Tryptophan Metabolism	54	LC/MS Pos	565	2445	205.1	73-22-3	6305	C00078	HMDB00929	-0.596877373	0.173183302	0.004836055	0.010261003	0.325354082	-0.271523291	0.078203679	0.376229421	0.376104953	0.268881443	0.277858984	0.265283078	0.438641953	-0.744861616	-0.265529268	0.023130417	-0.183922838	-0.271546291	-1.006762635	-0.003104815	0.160757379	-0.151869949
X - 16394	NA	NA	38963	LC/MS Pos	NA	1719	229.2	NA	NA	NA	NA	0.821623522	0.239305208	0.004954731	0.010474155	-0.50907318	0.312550343	0.615289922	0.294648642	0.240354588	-0.22614806	-1.031982206	-0.279317156	-1.248273063	0.561955905	0.099845335	0.379873758	0.249980205	-0.004510155	0.944761564	0.049742092	0.215836923	0.315467458
bradykinin	Peptide	Polypeptide	22154	LC/MS Pos	100000967	2990	531	58-82-2	439201	C00306	HMDB04246	-2.490667886	0.727283878	0.005035469	0.01060584	-0.508747046	-2.999414931	1.066480065	1.40768087	-2.210917904	2.22045E-16	0.243024607	-0.892330094	0.316488164	-3.907035464	0.330741562	-3.907035464	-2.884190899	-2.582298996	-3.907035464	-3.907035464	-3.907035464	-2.323808729
X - 11793	NA	NA	33138	LC/MS Pos	NA	3634	601.1	NA	NA	NA	NA	1.015755018	0.297386873	0.005119997	0.010744518	-0.893139068	0.12261595	0.443783519	0.572651889	-1.212677245	-0.518689799	-1.212677245	-0.308973808	-1.212677245	0.729864763	0.148592404	0.384105269	-1.212677245	2.22045E-16	0.728514324	0.175884215	0.155378497	-0.006118681
S-methylcysteine	Amino Acid	Methionine Cysteine SAM and Taurine Metabolism	40262	GC/MS	100002749	1447.8	162.1	1187-84-4	24417	NA	HMDB02108	0.755374839	0.221561338	0.00517969	0.010805142	-0.953214086	-0.197839247	0	0.486498884	-0.953214086	-0.953214086	-0.953214086	-0.953214086	-0.953214086	-0.328226328	0.3074847	0.007174204	-0.326838788	0.176890167	-0.953214086	-0.953214086	0.296617037	-0.007226045
9_10-DiHOME	Lipid	Fatty Acid Dihydroxy	38399	LC/MS Neg	179	5177	313.3	263399-34-4	9966640	C14828	HMDB04704	-1.096672465	0.321735209	0.005186468	0.010805142	0.576183735	-0.52048873	0.319333405	0.669399918	0.805716649	0.821276508	0.795884258	0.175045148	0.28299611	-1.301953213	-1.350541191	0.285404481	0.187060311	-1.350541191	0.021076326	-0.590049223	-0.144332371	-0.4405225
pelargonate (9:0)	Lipid	Medium Chain Fatty Acid	12035	LC/MS Neg	437	4847	157.2	112-05-0	8158	C01601	HMDB00847	0.416734055	0.123604591	0.005554681	0.011530475	-0.135556994	0.281177061	0.256696213	0.201781493	-0.493149439	0.093672476	-0.120586963	0.1167158	-0.274436846	0.140109708	0.554000049	0.233806499	0.155549701	0.47031608	0.218733843	0.537837496	0.267122158	-0.046881986
1-margaroyl-GPC (17:0)	Lipid	Lysophospholipid	33957	LC/MS Pos	100001264	5750	510.4	50930-23-9	24779463	C04230	HMDB12108	-0.953201211	0.283694297	0.005674622	0.011737077	0.45524838	-0.497952832	0.483057067	0.520930264	0.196963834	-0.208008664	0.761599906	0.494818186	1.030868637	-0.153967363	-0.776746204	-0.355247392	-0.774574179	-0.704814985	0.071203759	-1.587676421	-0.041342964	-0.158409737
X - 03090	NA	NA	12770	GC/MS	NA	1954.7	243.1	NA	NA	NA	NA	-1.030263692	0.307532227	0.005779074	0.011910278	0.596772788	-0.433490904	0.583992693	0.534292089	0.709660089	-0.360109406	0.526974526	1.135651136	0.971687595	2.22045E-16	0.437545002	-0.144332371	-0.187897071	-0.318691259	-1.123314901	-0.773923491	-1.179605448	-0.611198598
X - 16571	NA	NA	39144	LC/MS Neg	NA	3837.3	198.2	NA	NA	NA	NA	-0.370312799	0.110895629	0.005895829	0.012107505	-0.029567931	-0.39988073	0.344363643	0	0.136103083	0.318526456	-0.39988073	-0.39988073	0.197292268	-0.39988073	-0.39988073	-0.39988073	-0.39988073	-0.39988073	-0.39988073	-0.39988073	-0.39988073	-0.39988073
arachidonate (20:4n6)	Lipid	Polyunsaturated Fatty Acid (n3 and n6)	1110	LC/MS Neg	229	5525	303.4	506-32-1	444899	C00219	HMDB01043	0.592580357	0.178533602	0.006119772	0.012522665	-0.365425977	0.22715438	0.089300082	0.386900703	-0.380821277	-0.45870767	-0.315670109	-0.239145909	-0.432784919	0.853436125	0.658969729	0.397970426	-0.386250889	-0.076557123	0.370942674	2.22045E-16	0.219697621	0.006180859
X - 17438	NA	NA	40267	LC/MS Neg	NA	1986.1	245.2	NA	NA	NA	NA	0.65173838	0.19678872	0.006202883	0.012647723	-0.737308076	-0.085569696	0	0.432103784	-0.737308076	-0.737308076	-0.737308076	-0.737308076	-0.737308076	-0.374693449	-0.30598183	-0.035005609	0.207826847	-0.737308076	0.820616486	-0.109368537	-0.00793137	-0.228281729
3-hydroxycinnamate	Xenobiotics	Food Component/Plant	20698	LC/MS Neg	100000842	1977	163.2	588-30-7;14755-02-3	637541	C12621	HMDB01713	0.725595703	0.220792462	0.006503455	0.013213733	-1.139434283	-0.41383858	0	0.484810605	-1.139434283	-1.139434283	-1.139434283	-1.139434283	-1.139434283	-0.809680997	-0.566690757	-0.000500125	0.301806846	-0.314984755	0.156832794	-0.547316732	-0.828966904	-1.115046595
benzoate	Xenobiotics	Benzoate Metabolism	15778	GC/MS	100000008	1291.5	179	65-85-0	243	C00180	HMDB01870	0.655345967	0.200415918	0.006704091	0.013573423	-0.377951898	0.277394069	0.44296608	0.309112649	-0.734802856	0.220901039	-0.090690865	-0.837941765	-0.447225042	0.107418397	0.695244979	-0.151869949	0.509644927	0.471502505	0.483413316	0.462160452	-0.096841351	0.015873349
X - 17146	NA	NA	39810	LC/MS Neg	NA	4856.4	375.1	NA	NA	NA	NA	-1.012142389	0.309914391	0.00675464	0.013627782	-0.238572678	-1.250715067	0.962375614	0	-1.204639693	0.961149368	-1.250715067	0.102737077	0.198604927	-1.250715067	-1.250715067	-1.250715067	-1.250715067	-1.250715067	-1.250715067	-1.250715067	-1.250715067	-1.250715067
eicosenoate (20:1)	Lipid	Long Chain Fatty Acid	33587	LC/MS Neg	100001335	5955	309.4	NA	5282768	C16526	HMDB02231	0.857475415	0.263096786	0.006839238	0.013750216	-0.401207457	0.456267958	0.225584081	0.555243014	-0.728567126	-0.331007197	-0.100372974	-0.424647928	-0.421442063	1.245335453	0.80861643	0.581489099	-0.40691616	0.04142981	1.166893796	0.483166616	0.186396576	2.22045E-16
X - 15011	NA	NA	37049	LC/MS Pos	NA	1520	248.1	NA	NA	NA	NA	-0.055992826	0.01719708	0.006880111	0.013784194	-0.049256585	-0.105249411	0.053402007	0	-0.105249411	-0.105249411	0.007273484	-0.007326775	-0.03573081	-0.105249411	-0.105249411	-0.105249411	-0.105249411	-0.105249411	-0.105249411	-0.105249411	-0.105249411	-0.105249411
X - 17676	NA	NA	40773	LC/MS Neg	NA	1509.5	167.1	NA	NA	NA	NA	0.326225284	0.100404327	0.006967845	0.013890453	-0.329059777	-0.002834493	0	0.220465327	-0.329059777	-0.329059777	-0.329059777	-0.329059777	-0.329059777	-0.329059777	-0.043534002	-0.11272087	0.359141899	0.191198705	-0.268664067	-0.004912044	0.01557803	0.167461694
X - 16009	NA	NA	38450	LC/MS Neg	NA	2191	222	NA	NA	NA	NA	-0.753487941	0.232145533	0.007011382	0.013890453	0.022638893	-0.730849048	0.720880366	0	-0.331424995	0.276570568	-0.242198958	-0.730849048	1.1410969	-0.730849048	-0.730849048	-0.730849048	-0.730849048	-0.730849048	-0.730849048	-0.730849048	-0.730849048	-0.730849048
SPVPDXVPGSFK*	Peptide	Fibrinogen Cleavage Peptide	33894	LC/MS Pos	100001343	3750	622.3	NA	NA	NA	NA	-1.490811433	0.45931929	0.007012154	0.013890453	-0.450608811	-1.941420244	1.426321903	0	-1.941420244	-1.941420244	1.197642812	0.424483114	0.007670506	-1.941420244	-1.941420244	-1.941420244	-1.941420244	-1.941420244	-1.941420244	-1.941420244	-1.941420244	-1.941420244
sarcosine	Amino Acid	Glycine Serine and Threonine Metabolism	1516	GC/MS	1023	1182.9	116	107-97-1	1088	C00213	HMDB00271	-0.485161236	0.149540631	0.007029777	0.013890453	-0.214004017	-0.699165253	0.464367777	0	-0.699165253	0.330597873	-0.048980182	-0.699165253	0.046692728	-0.699165253	-0.699165253	-0.699165253	-0.699165253	-0.699165253	-0.699165253	-0.699165253	-0.699165253	-0.699165253
proline	Amino Acid	Urea cycle; Arginine and Proline Metabolism	1898	LC/MS Pos	480	796	116.1	147-85-3	145742	C00148	HMDB00162	-0.425277648	0.132069086	0.007352912	0.014479192	0.30348864	-0.121789008	0.237056614	0.236640258	0.580034472	-0.069028586	0.400586561	0.310274921	0.295575835	-0.213936071	0.124250962	0.110825555	-0.17007683	0.024009452	-0.547662514	-0.249744233	0.137934186	-0.311701578
equol sulfate	Xenobiotics	Food Component/Plant	40478	LC/MS Neg	100003429	3625	321.2	NA	NA	NA	NA	0.682178221	0.212133029	0.00741196	0.014545654	-1.244447637	-0.562269415	0	0.465796437	-1.244447637	-1.244447637	-1.244447637	-1.244447637	-1.244447637	-0.096731189	-1.244447637	-0.967847219	-0.036663984	0.021272135	-0.925331477	-0.903374507	-0.47096409	-0.436336772
X - 18243	NA	NA	41347	LC/MS Neg	NA	3125.5	337.2	NA	NA	NA	NA	0.282698891	0.08797999	0.007447606	0.014550013	-0.407817874	-0.125118982	0	0.193184278	-0.407817874	-0.407817874	-0.407817874	-0.407817874	-0.407817874	-0.407817874	-0.407817874	-0.273779167	-0.031077956	0.067938983	0.071389996	-0.144794585	-0.01065658	0.010544214
myo-inositol	Lipid	Inositol Metabolism	19934	GC/MS	363	1924.9	217	87-89-8	892	C00137	HMDB00211	1.080462161	0.336385499	0.007464789	0.014550013	-0.849576292	0.230885869	0.658660713	0.573282449	-1.557794679	-0.479004011	-0.069350078	-1.512311202	-0.62942149	-0.287148881	0.64374683	1.204322743	2.22045E-16	0.021272135	-0.289016295	0.050978245	1.001697489	-0.267879445
S-adenosylhomocysteine (SAH)	Amino Acid	Methionine Cysteine SAM and Taurine Metabolism	15948	LC/MS Pos	197	1480	385.1	979-92-0	439155	C00021	HMDB00939	-1.39457288	0.436604279	0.007716076	0.014988999	0.58663986	-0.80793302	1.312598599	0.240039716	1.214853395	1.402044671	-0.750140902	-0.887946259	1.954388393	-0.887946259	-0.887946259	-0.887946259	-0.887946259	-0.887946259	-0.167827111	-0.887946259	-0.887946259	-0.887946259
X - 15663	NA	NA	37912	LC/MS Neg	NA	3668	199.2	NA	NA	NA	NA	0.542221823	0.170117491	0.007814042	0.015128196	-0.531879033	0.01034279	0	0.373539761	-0.531879033	-0.531879033	-0.531879033	-0.531879033	-0.531879033	-0.531879033	-0.531879033	0.625350022	0.001299156	-0.048875168	0.021859334	-0.001300846	0.306896291	0.251614383
X - 12704	NA	NA	34314	LC/MS Neg	NA	1252	274	NA	NA	NA	NA	1.104044148	0.348336149	0.008077431	0.015585646	-1.133825044	-0.029780896	0	0.764867864	-1.133825044	-1.133825044	-1.133825044	-1.133825044	-1.133825044	-0.928363313	-1.133825044	-0.630548039	0.968275787	0.465619031	0.330238562	0.914368886	-0.051188037	-0.2026059
X - 16397	NA	NA	38966	LC/MS Pos	NA	2200.8	248.1	NA	NA	NA	NA	-0.391036772	0.123627273	0.008174729	0.015720634	-0.15887624	-0.549913012	0.383899154	0	0.370045163	-0.264747101	-0.444257913	-0.549913012	0.094491663	-0.549913012	-0.549913012	-0.549913012	-0.549913012	-0.549913012	-0.549913012	-0.549913012	-0.549913012	-0.549913012
X - 08988	NA	NA	22481	GC/MS	NA	1485.9	160.1	NA	NA	NA	NA	-1.022097625	0.324151661	0.00832614	0.015958435	-0.770061924	-1.792159549	1.006586537	0	-1.792159549	-0.671385689	0.027712439	-1.792159549	0.377682727	-1.792159549	-1.792159549	-1.792159549	-1.792159549	-1.792159549	-1.792159549	-1.792159549	-1.792159549	-1.792159549
X - 12511	NA	NA	34524	LC/MS Neg	NA	3937	200.2	NA	NA	NA	NA	-0.89894019	0.288909268	0.008995799	0.017184665	0.651399522	-0.247540668	0.317683098	0.593276031	0.603113058	0.926557844	0.346351844	0.351712652	1.029262211	-0.462511763	-0.763355076	0.192106858	0.224822142	-1.466203744	-0.029016949	-0.367880348	0.444172869	2.22045E-16
sebacate (decanedioate)	Lipid	Fatty Acid Dicarboxylate	32398	LC/MS Neg	100001211	1778	201.2	111-20-6	5192	C08277	HMDB00792	0.622647238	0.200300404	0.009044888	0.017221228	-0.375286713	0.247360524	0.179248982	0.421155351	-0.521212717	-0.282362911	-0.592035679	-0.153151179	-0.327671081	0.038162461	-0.436336772	0.442889337	0.605681155	0.419828131	1.013780353	0.004191205	0.043921187	0.094127663
fructose	Carbohydrate	Fructose Mannose and Galactose Metabolism	577	GC/MS	878	1758	217	57-48-7	5984	C00095	HMDB00660	0.977971523	0.31586999	0.009256475	0.017565918	-0.519985489	0.457986034	0.396273004	0.634457521	-1.117795108	-0.072463172	-0.508328744	-0.624927942	-0.27641248	-0.656236827	0.840143759	0.734864774	2.22045E-16	0.783627534	-0.080559508	0.150056596	1.291736398	1.058241581
10-heptadecenoate (17:1n7)	Lipid	Long Chain Fatty Acid	33971	LC/MS Neg	100001278	5558	267.3	29743-97-3	5312435	NA	HMDB60038	0.717844202	0.23332625	0.009598922	0.018155856	-0.062897618	0.654946584	0.177675016	0.496688895	-0.355390055	-0.049085208	0.060153923	0.096400494	-0.066567244	0.998349867	1.106911091	0.934052061	-0.140872559	0.181654668	1.417817253	0.596911573	0.381445602	0.418249702
X - 13215	NA	NA	34912	LC/MS Neg	NA	5179	149.2	NA	NA	NA	NA	0.34291722	0.11197452	0.00985394	0.0185771	-0.210045409	0.132871811	0.24904444	0.17158356	-0.540082805	-0.129767058	-0.326561511	0.134443477	-0.188259149	-0.116309122	0.195155515	0.290727431	0.32215596	0.011038847	0.116626812	0.303801454	-0.115074208	0.187723606
X - 16649	NA	NA	39225	LC/MS Neg	NA	3008.8	353	NA	NA	NA	NA	-1.227413573	0.401342612	0.009930941	0.018661083	-0.54336749	-1.770781063	1.246287212	0	0.220740667	-1.770781063	1.133303528	-1.686318957	-0.613781625	-1.770781063	-1.770781063	-1.770781063	-1.770781063	-1.770781063	-1.770781063	-1.770781063	-1.770781063	-1.770781063
1-oleoyl-GPC (18:1)	Lipid	Lysophospholipid	33960	LC/MS Pos	100001272	5700	522.4	19420-56-5	16081932	NA	HMDB02815	-0.819981252	0.268282632	0.009965335	0.018664716	0.418803723	-0.40117753	0.406975758	0.514014045	-0.133188594	0.278237614	0.589230067	0.38601042	0.973729107	-0.524586539	-0.806315879	-0.011768984	-1.207980826	-0.589868831	-0.260326342	-0.77414034	0.242161557	0.322228416
indolepropionate	Amino Acid	Tryptophan Metabolism	32405	LC/MS Pos	100001083	4150	190.1	830-96-6	3744	NA	HMDB02302	-0.861502314	0.284019127	0.010403475	0.019422072	0.551883951	-0.309618363	0.815412299	0.237657143	0.364643114	-0.770460284	0.982565245	1.324179567	0.858492113	-0.084577976	-0.393487131	-0.550259693	-0.29410264	-0.389788629	-0.622502341	-0.472727335	2.22045E-16	0.020880478
X - 11315	NA	NA	32632	LC/MS Pos	NA	1210	130.2	NA	NA	NA	NA	-0.375103505	0.123988605	0.010558286	0.019640023	0.100860054	-0.27424345	0.200490553	0.232427258	0.367901688	0.031110995	-0.035938107	0.249590721	-0.108365025	-0.40947313	-0.607336524	-0.122393648	-0.215423428	-0.263444848	-0.223643676	-0.116084479	0.096945206	-0.607336524
N-acetylglycine	Amino Acid	Glycine Serine and Threonine Metabolism	27710	LC/MS Neg	100001006	735	116.1	543-24-8	10972	NA	HMDB00532	0.991967666	0.328056926	0.010588534	0.019640023	-0.266653248	0.725314418	0.183399371	0.708569666	-0.285551011	-0.040926167	-0.296655547	-0.537683078	-0.172450437	1.260731138	-0.283557258	0.894985376	0.339254078	0.026934001	2.095081104	0.813416013	0.407596169	0.973389144
X - 18247	NA	NA	41351	LC/MS Neg	NA	3229.7	667	NA	NA	NA	NA	1.315557215	0.436401115	0.01077127	0.019914728	-1.60743991	-0.291882695	0	0.958238729	-1.60743991	-1.60743991	-1.60743991	-1.60743991	-1.60743991	-0.806539868	0.656016282	-1.49923912	0.716863707	0.187143247	0.871962598	-1.60743991	-0.23041996	-0.915291232
2-hydroxyisobutyrate	Xenobiotics	Chemical	22030	GC/MS	100000748	1107.5	130.9	594-61-6	11671	NA	HMDB00729	-0.582859171	0.193469185	0.010809126	0.019920665	0.352517721	-0.23034145	0.4147925	0.307312924	-0.059962341	0.740221588	0.792766246	-0.064538521	0.354101636	-0.662811981	-0.505672259	-0.199304962	0.271705118	-0.304624793	2.22045E-16	-0.146993024	-0.555997342	0.030626194
X - 18252	NA	NA	41356	LC/MS Neg	NA	4885.3	389.3	NA	NA	NA	NA	0.458253753	0.152332214	0.010898268	0.02002078	-0.71273783	-0.254484078	0	0.334487293	-0.71273783	-0.71273783	-0.71273783	-0.71273783	-0.71273783	0.21398171	-0.71273783	-0.620826519	-0.023268627	-0.196745077	-0.185125484	-0.644547511	0.085076172	-0.206163531
X - 12534	NA	NA	34094	GC/MS	NA	1687	185.1	NA	NA	NA	NA	0.772397073	0.257076508	0.010973684	0.020095122	-0.565260965	0.207136108	0.45925975	0.46171464	-0.395861372	0.021761492	-0.523235644	-1.238219243	-0.690750056	-0.738981717	0.488518663	0.948912799	0.119914097	0.192601866	0.01439588	0.392514949	0.44794972	-0.001601281
X - 18257	NA	NA	41361	LC/MS Pos	NA	3050.2	560.9	NA	NA	NA	NA	1.276261948	0.42514336	0.011026527	0.020127788	-1.475781528	-0.19951958	0	0.933519231	-1.475781528	-1.475781528	-1.475781528	-1.475781528	-1.475781528	-0.395712817	0.321721115	-1.475781528	0.849979975	0.058363243	1.172203461	-1.467070671	-0.061981792	-0.797397202
3-(4-hydroxyphenyl)propionate	Xenobiotics	Benzoate Metabolism	39587	LC/MS Neg	100002914	1658	165.1	501-97-3	10394	C01744	HMDB02199	-0.761259646	0.25404484	0.011137748	0.020266473	0.226818435	-0.534441211	0.511149382	0.4248909	-0.487434671	0.829032052	0.536610323	-0.040509543	0.296394013	-1.06363132	-1.06363132	-0.375275437	0.157858085	-0.773706688	-0.148036079	-0.790539527	-0.206901176	-0.546107438
X - 18258	NA	NA	41362	LC/MS Pos	NA	3292.7	669.1	NA	NA	NA	NA	1.441086776	0.482209756	0.011305624	0.020468624	-1.822631133	-0.381544357	0	1.058824206	-1.822631133	-1.822631133	-1.822631133	-1.822631133	-1.822631133	-0.797397202	0.467938999	-1.822631133	0.692597029	-0.003606496	1.02947655	-1.661784393	0.003593536	-1.342086106
X - 11640	NA	NA	32957	LC/MS Neg	NA	3776	377.1	NA	NA	NA	NA	-1.252542963	0.419216288	0.011320039	0.020468624	0.280739521	-0.971803442	1.30179025	0	2.385933101	-0.455390917	-0.116084479	-0.971803442	0.56104334	-0.971803442	-0.971803442	-0.971803442	-0.971803442	-0.971803442	-0.971803442	-0.971803442	-0.971803442	-0.971803442
X - 11904	NA	NA	33249	LC/MS Neg	NA	3612	226	NA	NA	NA	NA	1.1632938	0.391782766	0.011717904	0.021121614	-1.313043899	-0.149750099	0	0.860266867	-1.313043899	-1.313043899	-1.313043899	-1.313043899	-1.313043899	-1.313043899	-1.177006356	2.22045E-16	1.300518584	-0.94803943	0.030820142	-0.053506268	0.61702179	0.195484543
X - 15808	NA	NA	38063	LC/MS Neg	NA	3534	240.2	NA	NA	NA	NA	0.621310383	0.210518433	0.012114139	0.021717294	-0.291863053	0.32944733	0.437922795	0.343202469	-0.8703618	0.254487168	0.016168581	-0.407366915	-0.4522423	-0.007629027	0.250291683	0.590671389	-0.120023043	0.640906069	0.063538021	0.771033719	0.690242967	0.085994193
X - 10675	NA	NA	28354	GC/MS	NA	1651	143.9	NA	NA	NA	NA	-0.466725447	0.158163726	0.012123916	0.021717294	0.206320656	-0.26040479	0.251243046	0.298412777	0.024985253	-0.137883707	0.303875252	0.416405048	0.424221437	0.067845547	0.086728004	-0.32628431	0.045260131	-0.485157877	-0.116646182	-0.772839949	-0.441921645	-0.400626831
mannose	Carbohydrate	Fructose Mannose and Galactose Metabolism	584	GC/MS	803	1753.5	204	3458-28-4	18950	C00159	HMDB00169	-0.927384173	0.317000569	0.012709867	0.022696191	0.443253535	-0.484130638	0.753430007	0.447966391	-0.640175296	1.157415645	0.676001022	2.22045E-16	1.023026302	-0.289016295	-0.571460662	-0.706435075	0.048885398	-0.685179011	0.045642358	-0.250771718	-1.404458332	-0.544382407
X - 17610	NA	NA	40551	LC/MS Neg	NA	4643.7	405.4	NA	NA	NA	NA	0.441168632	0.151653414	0.013103972	0.023268541	-0.388755495	0.052413138	0	0.332996799	-0.388755495	-0.388755495	-0.388755495	-0.388755495	-0.388755495	-0.149776925	-0.089487167	0.292221752	0.742127803	0.130062884	0.129272336	-0.241307522	0.047360571	-0.388755495
ornithine	Amino Acid	Urea cycle; Arginine and Proline Metabolism	1493	GC/MS	444	1763.8	142	3184-13-2	6262	C00077	HMDB03374	1.204779258	0.414190454	0.013111317	0.023268541	-0.920486855	0.284292402	0.98901643	0.581426966	-1.955455562	0.246391218	-0.49053292	-1.955455562	-0.447381451	-0.275621758	-0.006823225	1.318149344	-0.24551698	0.229046097	0.108495596	0.268422798	1.192011553	-0.029531803
X - 11662 - retired for N-acetylkynurenine (2)	Amino Acid	Tryptophan Metabolism	33269	LC/MS Pos	NA	3172	251.1	NA	NA	NA	NA	0.680279464	0.234513746	0.013306318	0.023541948	-0.42079447	0.259484994	0.410424981	0.425368445	-0.471925475	-0.268533254	-0.632616681	-0.911800827	0.180903886	-0.189829672	-0.131932671	0.230476599	0.521943589	-0.41521246	0.25200308	0.710594094	0.757716951	0.599605436
docosahexaenoate (DHA; 22:6n3)	Lipid	Polyunsaturated Fatty Acid (n3 and n6)	19323	LC/MS Neg	100000665	5518	327.3	6217-54-5	445580	C06429	HMDB02183	-0.478426315	0.165566778	0.013585524	0.023962197	0.190182245	-0.28824407	0.176332674	0.341496881	-0.099488899	0.380625818	0.201715604	0.244435265	0.223623436	0.16779996	2.22045E-16	-0.030459207	-0.680230955	-0.644357016	0.005286004	-0.599839003	-0.20138206	-0.611014351
2-stearoyl-GPC (18:0)*	Lipid	Lysophospholipid	35255	LC/MS Pos	100001555	5780	524.4	NA	10208382	NA	NA	-1.035264221	0.358524729	0.013637607	0.023980501	0.624612164	-0.410652057	0.606969196	0.659954951	0.097671027	-0.067957693	1.14841781	0.656275706	1.288653968	-0.130450429	-0.999672341	-0.913046002	-0.428631386	-0.211338506	0.655652976	-1.576486812	2.22045E-16	-0.091896015
X - 12253 - retired for 2-aminophenol sulfate	Xenobiotics	Chemical	33675	LC/MS Neg	NA	1703	188.1	NA	NA	NA	NA	-0.653718891	0.227660129	0.01405144	0.024582744	-0.372107728	-1.025826619	0.706951863	0	-0.964168812	0.638321338	0.039316862	-0.54818141	-1.025826619	-1.025826619	-1.025826619	-1.025826619	-1.025826619	-1.025826619	-1.025826619	-1.025826619	-1.025826619	-1.025826619
X - 11949	NA	NA	33295	LC/MS Pos	NA	3830	220.1	NA	NA	NA	NA	0.4429635	0.154413062	0.014124067	0.024582744	-0.399731576	0.043231923	0	0.339056367	-0.399731576	-0.399731576	-0.399731576	-0.399731576	-0.399731576	0.134356052	0.28307146	0.38369655	-0.399731576	-0.399731576	0.373423894	-0.252958636	0.390825131	-0.123863987
X - 12505	NA	NA	34031	LC/MS Pos	NA	1848	406.8	NA	NA	NA	NA	-0.427202736	0.148957575	0.01414356	0.024582744	0.090050268	-0.337152468	0.462557215	0	-0.337152468	0.697786403	0.426769875	-0.337152468	2.22045E-16	-0.337152468	-0.337152468	-0.337152468	-0.337152468	-0.337152468	-0.337152468	-0.337152468	-0.337152468	-0.337152468
X - 16583	NA	NA	39156	LC/MS Pos	NA	2518.3	649.8	NA	NA	NA	NA	-0.502670622	0.175289378	0.01415111	0.024582744	-0.254695131	-0.757365753	0.544325233	0	-0.749717532	0.086361166	0.495244872	-0.347998408	-0.757365753	-0.757365753	-0.757365753	-0.757365753	-0.757365753	-0.757365753	-0.757365753	-0.757365753	-0.757365753	-0.757365753
X - 12831	NA	NA	34514	LC/MS Neg	NA	3214	433.2	NA	NA	NA	NA	-0.936906277	0.328608659	0.014592114	0.025272486	-0.064942343	-1.00184862	1.020426831	0	0.679859286	-1.00184862	1.279766498	-1.00184862	-0.280640258	-1.00184862	-1.00184862	-1.00184862	-1.00184862	-1.00184862	-1.00184862	-1.00184862	-1.00184862	-1.00184862
2-oleoyl-GPC (18:1)*	Lipid	Lysophospholipid	35254	LC/MS Pos	100001556	5640	522.4	NA	NA	NA	HMDB61701	-0.937771687	0.329422961	0.01471234	0.025404191	0.358674701	-0.579096986	0.450755843	0.649329301	-0.140527235	0.215353286	0.746119065	0.061753396	0.910674993	-0.733969175	-1.16667702	0.019998687	-1.593564563	-0.901155844	-0.610461814	-0.768948894	0.152892746	0.390013004
ribose	Carbohydrate	Pentose Metabolism	12083	GC/MS	914	1652	204	50-69-1	5779	C00121	HMDB00283	-0.748895367	0.263292803	0.014777088	0.025439597	0.509159497	-0.23973587	0.63490668	0.364256954	-0.531708835	1.193498136	0.698283965	0.518972349	0.666751869	-0.218031639	-0.031903549	-0.416424948	-0.106138596	-0.718670138	0.405198406	-0.38389933	-0.718670138	0.030917103
glucose	Carbohydrate	Glycolysis Gluconeogenesis and Pyruvate Metabolism	20488	GC/MS	572	1866.8	217.1	50-99-7	79025	C00031	HMDB00122	-0.35451053	0.124973089	0.014988364	0.025726297	0.170952173	-0.183558357	0.345730077	0.124650488	-0.216292076	0.62722103	0.203512109	-0.118333187	0.358652986	-0.286482792	-0.302457358	-0.117320643	0.055150844	-0.251800261	-0.155017722	-0.059113264	-0.307204739	-0.22777928
X - 18239	NA	NA	41343	LC/MS Neg	NA	2020.4	357	NA	NA	NA	NA	0.689477201	0.243259356	0.015054299	0.025762566	-0.740658163	-0.051180962	0	0.534142852	-0.740658163	-0.740658163	-0.740658163	-0.740658163	-0.740658163	-0.215423428	-0.46904409	-0.450044152	0.706014046	0.676966984	-0.445350042	0.139153061	0.337757125	-0.740658163
X - 04499	NA	NA	16822	GC/MS	NA	1453	189	NA	NA	NA	NA	-0.573467794	0.203810969	0.015640994	0.026687155	-0.3154457	-0.888913494	0.586988105	0.167330137	-0.944690206	0.244121958	-0.086320706	-0.944690206	0.15435066	-0.944690206	-0.442699795	-0.944690206	-0.944690206	-0.944690206	-0.944690206	-0.944690206	-0.944690206	-0.944690206
X - 03002	NA	NA	12625	GC/MS	NA	1438.1	296.1	NA	NA	NA	NA	-1.585705227	0.571112369	0.016758136	0.028508663	0.83474701	-0.750958218	0.294066449	1.236674826	0.748818378	0.431457688	0.99982273	0.777626187	1.216010065	0.451903302	-0.97418471	-2.656406968	-0.11171399	-0.443166975	0.184735308	-0.47320876	-2.931818948	0.195237782
X - 12230	NA	NA	33652	LC/MS Neg	NA	3360	217.1	NA	NA	NA	NA	1.069905898	0.386332394	0.016981021	0.028802617	-0.151864341	0.918041557	0.401595174	0.799357229	0.22050006	-0.028399475	0.025570276	-0.829883704	-0.147108865	0.578353423	1.051345963	1.278959676	0.684711702	2.162828651	-0.829883704	1.063054193	1.327154574	0.945849534
N6-carbamoylthreonyladenosine	Nucleotide	Purine Metabolism Adenine containing	35157	LC/MS Pos	100001415	2656	413	24719-82-2	161466	NA	HMDB41623	-0.549423252	0.198613097	0.017078637	0.028882989	0.25333941	-0.296083842	0.488729204	0.266014206	0.528803057	0.444365257	0.63398087	-0.582142623	0.241690489	-0.582142623	-0.127719742	0.066910705	-0.210597582	-0.582142623	0.07278567	-0.582142623	-0.42694414	-0.292761618
cortisol	Lipid	Corticosteroids	1712	LC/MS Pos	356	4573	363.2	50-23-7	5754	C00735	HMDB00063	0.58006034	0.209892118	0.017163903	0.028942065	-0.698360748	-0.118300408	0	0.4608759	-0.698360748	-0.698360748	-0.698360748	-0.698360748	-0.698360748	-0.698360748	-0.224769873	-0.562294372	0.048885398	-0.698360748	0.168729603	0.165599181	0.645478887	0.090389
indolelactate	Amino Acid	Tryptophan Metabolism	18349	GC/MS	100000463	1964.9	202	832-97-3	92904	C02043	HMDB00671	-0.904700768	0.328651743	0.017512369	0.029443311	0.32795059	-0.576750178	0.742124852	0.495375959	-0.571283593	1.490564282	0.257815473	0.133568892	0.329087897	-0.962072925	0.043059489	-1.000487891	-0.130336502	2.22045E-16	-1.127629238	-0.247564326	-0.638090975	-1.127629238
X - 04147	NA	NA	16308	GC/MS	NA	1768.7	290.2	NA	NA	NA	NA	-0.857449994	0.312155381	0.017704661	0.029679825	0.453056025	-0.404393969	0.660760661	0.501500158	0.326061085	-0.131704491	-0.208747671	1.080550146	1.199121054	-0.968900682	0.389742148	-0.010151351	-0.224269185	2.22045E-16	-0.968900682	-0.255925041	-0.632240246	-0.968900682
X - 17335	NA	NA	40133	LC/MS Pos	NA	4521.7	248.2	NA	NA	NA	NA	0.537512196	0.196772506	0.018211017	0.030439926	-0.546511189	-0.008998993	0.20095121	0.40803458	-0.365283318	-0.42556578	-0.765287858	-0.41113113	-0.765287858	0.355714483	-0.037494204	0.30417039	-0.719285838	-0.622316	0.432107039	0.002297359	0.096128027	0.107687805
X - 15472	NA	NA	37720	LC/MS Pos	NA	3653	204.1	NA	NA	NA	NA	-0.498558332	0.183209876	0.018565088	0.030941814	0.082739812	-0.41581852	0.568920716	0	-0.020508877	0.331675034	-0.41581852	-0.41581852	0.934169942	-0.41581852	-0.41581852	-0.41581852	-0.41581852	-0.41581852	-0.41581852	-0.41581852	-0.41581852	-0.41581852
12-dehydrocholate	Lipid	Secondary Bile Acid Metabolism	31887	LC/MS Neg	100001072	4866	405.4	2458-08-4;2458-08-4	94235	NA	HMDB00400	-1.183165271	0.435638454	0.018748371	0.031156975	0.411624023	-0.771541248	1.35278592	0	-0.723194102	1.169132881	-0.771541248	2.22045E-16	2.383722586	-0.771541248	-0.771541248	-0.771541248	-0.771541248	-0.771541248	-0.771541248	-0.771541248	-0.771541248	-0.771541248
7-beta-hydroxycholesterol	Lipid	Sterol	35092	GC/MS	100001095	2340	456.4	566-27-8	473141	NA	HMDB06119	0.523458038	0.194540375	0.019642858	0.032549404	-0.613193552	-0.089735514	0.17282977	0.409312249	-0.358104537	-0.73334437	-0.73334437	-0.507830115	-0.73334437	-0.113280686	-0.73334437	0.200243331	0.496402103	0.124250962	2.22045E-16	0.078718755	-0.73334437	-0.127265351
X - 10611	NA	NA	27890	GC/MS	NA	1998	369.1	NA	NA	NA	NA	0.52745653	0.196442943	0.019851206	0.032800126	-0.516238339	0.011218192	0.319830377	0.367304198	-0.822117562	-0.252829862	-0.127606125	-0.822117562	-0.556520583	0.161523434	0.391974518	0.20880119	0.223623436	0.109392377	-0.32545317	0.048409139	-0.822117562	0.104810364
beta-muricholate	Lipid	Primary Bile Acid Metabolism	31885	LC/MS Neg	100001066	4787	407.4	2393-59-1	5283853	C17726	HMDB00415	-1.69403063	0.632426664	0.020088125	0.03309648	1.173331228	-0.520699402	1.538079984	0.863452581	-0.011263192	1.531951934	-0.549739717	1.522353806	3.373353308	-1.352859585	-0.839792761	0.930233084	0.356204833	-1.349769586	0.041333863	-0.195771605	-0.676880208	-1.598992655
arabinose	Carbohydrate	Pentose Metabolism	575	GC/MS	828	1631.6	217	28697-53-2	66308	C00216	HMDB00646	-0.920663184	0.347198312	0.02111294	0.034685544	0.241454727	-0.679208457	0.835559208	0.481796175	-1.071775635	1.125773397	0.537603865	2.22045E-16	0.615672007	0.214788747	-1.071775635	-1.071775635	-0.147572364	-1.071775635	-0.358247608	-1.071775635	-0.909066887	-0.625675465
beta-hydroxyisovaleroylcarnitine	Amino Acid	Leucine Isoleucine and Valine Metabolism	35433	LC/MS Pos	100001594	1683	262.1	99159-87-2	NA	NA	NA	-0.569713684	0.215768501	0.021558098	0.035229957	0.406804672	-0.162909012	0.29034452	0.426985574	0.213254819	0.687078805	0.438899884	0.020978406	0.673811444	-0.69174816	-0.652005237	-0.363699559	-0.022552404	0.636471003	-0.018978967	0.132693542	0.001399021	-0.487760351
chiro-inositol	Lipid	Inositol Metabolism	37112	GC/MS	100001859	1857	318.1	643-12-9	NA	C19891	HMDB34220	0.791364492	0.299846338	0.021604305	0.035229957	-0.238112812	0.55325168	0.349026123	0.610388849	-0.278259934	2.22045E-16	-0.069564463	-0.829654425	-0.01308524	-0.585010522	0.719594351	1.131756887	0.803748937	-0.205426431	1.266834921	0.295501422	0.707986531	0.844279023
X - 10356	NA	NA	25396	GC/MS	NA	1714.4	333	NA	NA	NA	NA	0.602158001	0.228208022	0.02162813	0.035229957	-0.696352312	-0.09419431	0	0.501093506	-0.696352312	-0.696352312	-0.696352312	-0.696352312	-0.696352312	0.250836536	0.607589292	-0.696352312	-0.696352312	-0.096180558	0.042292912	2.22045E-16	-0.696352312	0.436769958
cholate	Lipid	Primary Bile Acid Metabolism	22842	LC/MS Neg	136	5148	407.4	81-25-4	221493	C00695	HMDB00619	-1.589573836	0.604313495	0.021960284	0.035669953	0.105887129	-1.483686707	1.876571684	0	-1.483686707	0.196388814	-1.483686707	0.191694163	3.108726081	-1.483686707	-1.483686707	-1.483686707	-1.483686707	-1.483686707	-1.483686707	-1.483686707	-1.483686707	-1.483686707
phenylacetylglutamine	Peptide	Acetylated Peptides	35126	LC/MS Neg	100001417	2314	263.2	28047-15-6	92258	C04148	HMDB06344	0.926688729	0.353290883	0.022260582	0.036046249	-0.776528789	0.150159939	0	0.775747346	-0.776528789	-0.776528789	-0.776528789	-0.776528789	-0.776528789	-0.140066989	-0.324346057	-0.108030744	1.847761659	-0.776528789	0.501805061	0.660572335	0.097489621	-0.407216641
2-hydroxyglutarate	Lipid	Fatty Acid Dicarboxylate	37253	GC/MS	100002070	1576	247	40951-21-1	43	C02630	HMDB00606	-0.694283117	0.264827877	0.02231733	0.036046249	0.323012653	-0.371270463	0.707021133	0.296994424	-0.173639356	1.094871969	0.246469377	-0.528480559	0.975841837	-0.467287322	2.22045E-16	-0.323931205	-0.750140902	-0.129653208	-0.368892128	-0.114177045	-0.901402119	-0.28595024
X - 12718	NA	NA	34328	LC/MS Neg	NA	1750	324.1	NA	NA	NA	NA	0.764281112	0.292324022	0.022613179	0.036421786	-1.199980783	-0.435699671	0	0.641877827	-1.199980783	-1.199980783	-1.199980783	-1.199980783	-1.199980783	-0.503188197	-1.199980783	-1.199980783	0.544415127	-1.199980783	0.128481162	-0.03035612	-0.15431736	-0.3063893
X - 08766	NA	NA	22032	GC/MS	NA	2033.9	315.1	NA	NA	NA	NA	0.588873676	0.225455452	0.022720643	0.036492653	-0.326679907	0.262193769	0.390032092	0.411110049	-0.991553216	2.22045E-16	-0.190676361	-0.12363764	-0.327532317	-0.242708707	0.046692728	0.142280507	0.803435534	0.759402976	0.433987775	0.347058857	-0.387134151	0.456728402
2-hydroxyhippurate (salicylurate)	Xenobiotics	Benzoate Metabolism	18281	LC/MS Neg	1869	2252	194.1	487-54-7	10253	C07588	HMDB00840	0.715104982	0.274938189	0.02318457	0.037034207	-0.531880852	0.18322413	0.269039852	0.57294452	-0.738353773	-0.339536928	-0.335752496	-0.901155844	-0.34460522	-0.460766424	0.5691134	0.522655376	-0.295445463	0.288931292	0.10490041	-0.552342304	1.259766955	0.212203931
adenosine 5'-diphosphoribose (ADP-ribose)	Cofactors and Vitamins	Nicotinate and Nicotinamide Metabolism	558	LC/MS Neg	215	964	558.1	68414-18-6	192	C00301	HMDB01178	-1.018643693	0.391647741	0.023186634	0.037034207	0.368746715	-0.649896978	1.021638124	0.466558498	1.662277011	0.15469339	0.918248814	0.197374359	-1.088859997	-1.088859997	-1.031140574	-0.761854379	-0.499556032	-1.088859997	0.107328578	-1.088859997	-0.16546444	-0.231805962
X - 16587	NA	NA	39160	LC/MS Pos	NA	2901.5	457.9	NA	NA	NA	NA	-0.145563098	0.056008879	0.023271803	0.037067276	-0.10033744	-0.245900538	0.173924091	0	-0.245900538	-0.228030473	0.155378497	-0.186329578	0.003194891	-0.245900538	-0.245900538	-0.245900538	-0.245900538	-0.245900538	-0.245900538	-0.245900538	-0.245900538	-0.245900538
X - 13879	NA	NA	35774	LC/MS Neg	NA	2028	243.1	NA	NA	NA	NA	0.4578662	0.177985785	0.02443343	0.038810006	-0.650854268	-0.192988068	0	0.390816767	-0.650854268	-0.650854268	-0.650854268	-0.650854268	-0.650854268	-0.461559382	0.103729186	0.250836536	-0.157824085	0.212769931	0.182321557	-0.650854268	-0.565457819	-0.650854268
pyruvate	Carbohydrate	Glycolysis Gluconeogenesis and Pyruvate Metabolism	599	GC/MS	823	1130.6	217	127-17-3	1060	C00022	HMDB00243	-0.671113068	0.261189257	0.024570384	0.03892003	0.45536739	-0.215745678	0.442377298	0.480695529	-0.081426999	0.676001022	1.050611813	0.478157794	0.153493321	2.22045E-16	-0.924574951	0.059400343	-1.115046595	0.298770369	-0.112944759	0.011137744	-0.2390189	0.080565648
X - 18253	NA	NA	41357	LC/MS Pos	NA	1550.8	338.3	NA	NA	NA	NA	1.304482102	0.508931604	0.024855748	0.039263887	-2.083449563	-0.778967461	0	1.117499377	-2.083449563	-2.083449563	-2.083449563	-2.083449563	-2.083449563	-0.80430223	-2.083449563	-1.715910157	0.42304304	-0.663976803	1.230225175	-1.992163534	-0.237496058	-1.16667702
6-beta-hydroxylithocholate	Lipid	Secondary Bile Acid Metabolism	36807	LC/MS Neg	100001625	4826	391.3	668-49-5	5283821	C15515	HMDB00811	0.691285548	0.276971564	0.028127586	0.044289426	-0.670407694	0.020877854	0	0.608167281	-0.670407694	-0.670407694	-0.670407694	-0.670407694	-0.670407694	-0.670407694	-0.262404265	0.983762447	0.897434057	-0.340239323	0.322952687	-0.484995447	0.173196718	-0.43139849
X - 16933	NA	NA	39516	LC/MS Neg	NA	4140.8	421	NA	NA	NA	NA	-0.770520513	0.308870357	0.028191182	0.044289426	0.085196949	-0.685323564	0.930078328	0.165667629	1.267510825	-0.144563451	0.834473117	-0.765717873	-0.765717873	-0.765717873	-0.765717873	-0.765717873	-0.314573768	-0.765717873	-0.765717873	-0.493313199	-0.765717873	-0.765717873
myristoleate (14:1n5)	Lipid	Long Chain Fatty Acid	32418	LC/MS Neg	100001198	5338	225.3	544-64-9	5281119	C08322	HMDB02000	0.800001017	0.321613127	0.028564619	0.044753831	-0.117687051	0.682313966	0.400190984	0.647014735	-0.161930867	0.325627935	0.032660782	-0.025933382	-0.758859724	1.633017711	1.285755536	0.729238001	-0.586088108	0.570697021	1.191130696	0.472438163	0.520815558	0.323821119
kynurenine	Amino Acid	Tryptophan Metabolism	15140	LC/MS Pos	100000265	1902	209.1	2922-83-0	161166	C00328	HMDB00684	0.373168735	0.150913629	0.02934635	0.045853671	-0.124497149	0.248671586	0.20025227	0.299595028	0.116092719	-0.117658043	-0.31814128	-0.329615796	0.026836654	-0.139262067	-0.166408838	0.192766815	0.734481044	0.030432207	0.30924785	0.343873352	0.445070363	0.487843547
isovalerylcarnitine (C5)	Amino Acid	Leucine Isoleucine and Valine Metabolism	34407	LC/MS Pos	100001393	2533	246.2	31023-24-2	6426851	NA	HMDB00688	0.664602796	0.27027546	0.030094434	0.046895121	-0.23222536	0.432377436	0.156429486	0.58306483	-0.273779167	-0.044579043	-0.247308178	-0.459182391	-0.136278018	2.22045E-16	-0.560541216	0.493903245	1.348618454	0.481067202	0.783764548	0.564119915	0.917889453	-0.137424676
X - 18248	NA	NA	41352	LC/MS Neg	NA	4255.1	375.2	NA	NA	NA	NA	0.326364238	0.133244537	0.030628871	0.047598921	-0.449416996	-0.123052758	0	0.292575045	-0.449416996	-0.449416996	-0.449416996	-0.449416996	-0.449416996	0.023618866	-0.320618573	-0.205303633	-0.449416996	-0.3878708	-0.02850236	-0.345593711	0.20522395	0.400988436
X - 12465 - retired for hydroxybutyrylcarnitine*	Lipid	Fatty Acid Metabolism(Acyl Carnitine)	33910	LC/MS Pos	NA	1475	248.2	NA	NA	NA	NA	-0.742706636	0.307732419	0.032704288	0.050687238	0.578583226	-0.16412341	0.669735068	0.481988692	1.29546662	1.128171091	-0.2026059	-0.017756722	0.689641041	-0.091676789	-0.586986985	0.014888612	-0.533412122	-0.200037563	1.009853932	-0.385662481	-0.293700145	-0.410377152
X - 16129	NA	NA	38576	LC/MS Pos	NA	1455.1	287.7	NA	NA	NA	NA	1.337691621	0.556870344	0.033386881	0.051606065	-2.58893472	-1.251243099	0	1.222762071	-2.58893472	-2.58893472	-2.58893472	-2.58893472	-2.58893472	-1.566857465	-2.58893472	-2.58893472	2.22045E-16	-1.142877705	1.051206166	-2.338212271	-0.782415648	-1.304161532
5-oxoproline	Amino Acid	Glutathione Metabolism	1494	LC/MS Neg	1021	744	128.2	98-79-3	7405	C01879	HMDB00267	-0.258824205	0.10851277	0.03443538	0.053084031	0.261427718	0.002603513	0.260034772	0.151536736	0.155635292	0.517662201	0.556410657	-0.022143365	0.099573805	2.22045E-16	0.341175445	-0.18428348	0.065132095	-0.048980182	-0.021734492	-0.133302847	0.067938983	-0.062513905
X - 08889	NA	NA	22320	GC/MS	NA	1634.3	521.2	NA	NA	NA	NA	1.244320495	0.522406491	0.034642672	0.053260792	-0.660006719	0.584313776	0.713065584	1.030328965	-1.575519694	0.352697043	-0.987786734	-0.410377152	-0.679047056	-0.149312403	0.064757247	2.230562637	0.304317926	-0.609541597	1.03914533	0.819251057	2.031248699	-0.471604911
X - 17185	NA	NA	39855	LC/MS Neg	NA	3069.1	215.2	NA	NA	NA	NA	1.289499757	0.54368753	0.035287819	0.054107988	-0.384006454	0.905493304	0.318514174	1.17237792	-0.702995517	0.085168012	-0.612673796	-0.464260155	-0.225270812	0.139414056	0.491826274	2.538012883	0.03449804	1.96941739	-1.290620611	1.519622608	1.521436955	1.225832139
scyllo-inositol	Lipid	Inositol Metabolism	32379	GC/MS	100001215	1893.8	318.2	488-59-5	892	C06153	HMDB06088	0.905744844	0.38244204	0.03550987	0.054303658	-0.631299777	0.274445067	0	0.839756732	-0.631299777	-0.631299777	-0.631299777	-0.631299777	-0.631299777	-0.602027587	0.623100182	1.245565702	-0.119234088	-0.020100672	-0.221395081	-0.157004749	1.966874566	-0.245772669
beta-hydroxypyruvate	Amino Acid	Glycine Serine and Threonine Metabolism	15686	GC/MS	100000055	1425.1	221	1113-60-6;3369-79-7	964	C00168	HMDB01352	-0.344853927	0.146735356	0.036700915	0.055976197	-0.102214731	-0.447068658	0.455656568	0	-0.447068658	0.662945672	-0.186450067	-0.447068658	-0.093431945	-0.447068658	-0.447068658	-0.447068658	-0.447068658	-0.447068658	-0.447068658	-0.447068658	-0.447068658	-0.447068658
X - 11858	NA	NA	33203	LC/MS Neg	NA	4400	437.1	NA	NA	NA	NA	1.150366123	0.490032354	0.036877732	0.056097079	-1.509950972	-0.359584849	1.089765035	0.750988655	0.439479987	-1.997308712	-1.997308712	-1.997308712	-1.997308712	0.16135325	-1.042137442	-0.461083532	0.265283078	-1.997308712	-0.063365876	-0.21815601	-0.28143496	0.400586561
X - 18245	NA	NA	41349	LC/MS Neg	NA	3121.3	748	NA	NA	NA	NA	0.88000307	0.378114722	0.038254301	0.058037527	-1.071483621	-0.191480551	0	0.830254916	-1.071483621	-1.071483621	-1.071483621	-1.071483621	-1.071483621	-0.403766551	-0.050556724	-1.071483621	0.887891257	-0.300294611	1.354106857	-1.071483621	-0.309518767	-0.758219177
X - 14588	NA	NA	36515	LC/MS Neg	NA	648	151	NA	NA	NA	NA	0.78891575	0.347282603	0.042309267	0.064020601	-0.710140034	0.078775715	1.059454755	0.142362911	-2.507152259	0.176303484	-0.209240646	-0.769812265	-0.240798487	-0.098495247	0.016758784	0.038451186	0.104089709	-0.049610501	0.101021114	0.34818904	0.248577353	2.22045E-16
allo-inositol	Lipid	Inositol Metabolism	27712	GC/MS	100001030	1803.8	246.1	543-10-7	NA	C00137	HMDB00211	0.922124298	0.406572315	0.042588054	0.064273311	-1.185478222	-0.263353924	0	0.892741392	-1.185478222	-1.185478222	-1.185478222	-1.185478222	-1.185478222	-1.185478222	0.358513253	-1.185478222	0.685467769	-0.915790857	1.112021976	-0.260326342	-1.185478222	0.206363551
3-ureidopropionate	Nucleotide	Pyrimidine Metabolism Uracil containing	3155	LC/MS Pos	1053	1062	133.1	462-88-4	111	C02642	HMDB00026	-0.538011216	0.237489206	0.042790849	0.064308689	-0.739608129	-1.277619344	0.737474047	0	-1.277619344	0.115112807	-1.277619344	-1.277619344	0.019704583	-1.277619344	-1.277619344	-1.277619344	-1.277619344	-1.277619344	-1.277619344	-1.277619344	-1.277619344	-1.277619344
N1-methylguanosine	Nucleotide	Purine Metabolism Guanine containing	31609	LC/MS Pos	100001122	1850	298.1	2140-65-0	96373	NA	HMDB01563	0.307500058	0.135871749	0.042964908	0.064308689	-0.240729355	0.066770703	0.342282078	0.174443455	-0.63073592	-0.03376363	-0.330172124	-0.442544116	0.233569017	0.118316227	0.092943746	-0.018469516	-0.01349059	-0.211338506	0.428986303	0.10192462	-0.038740828	0.140804877
EDTA	Xenobiotics	Chemical	32511	LC/MS Neg	100001002	611	291.1	60-00-4	6049	C00284	HMDB15109	-0.140778435	0.06221619	0.04299858	0.064308689	0.068304659	-0.072473777	0.139258116	0.094692323	0.091940874	-0.090034123	-0.061237309	0.211556682	0.189297171	-0.076665085	-0.275226631	-0.087193212	-0.080993159	-0.06240746	0.02946171	-0.123524486	-0.025933382	0.050217716
2_3-diphosphoglycerate	Carbohydrate	Glycolysis Gluconeogenesis and Pyruvate Metabolism	15664	LC/MS Neg	1227	580	264.9	102783-53-9	186004	C01159	HMDB01294	-0.620137859	0.274160298	0.043058861	0.064308689	-0.052226782	-0.672364641	0.851348608	0	0.964280576	-0.672364641	0.791679437	-0.672364641	-0.672364641	-0.672364641	-0.672364641	-0.672364641	-0.672364641	-0.672364641	-0.672364641	-0.672364641	-0.672364641	-0.672364641
cis-vaccenate (18:1n7)	Lipid	Long Chain Fatty Acid	33970	GC/MS	100001228	1987	339.3	506-17-2	5282761	C08367	HMDB03231	0.618822978	0.274282216	0.043511693	0.064816641	-0.096629872	0.522193106	0.248544697	0.576048937	-0.46140074	0.182821432	0.05230778	-0.205058084	-0.051819749	0.947866915	1.164992862	0.688737472	0.162883863	0.530216402	1.055878746	0.762020045	-0.612858349	2.22045E-16
X - 09286	NA	NA	22880	GC/MS	NA	1617.5	221	NA	NA	NA	NA	0.667722767	0.301031957	0.046596295	0.069232221	-0.315601623	0.352121144	0.1844995	0.647996124	-0.316218731	-0.398688124	-0.394376811	-0.468724448	2.22045E-16	-0.003205131	0.143407463	1.716227407	-0.071281202	-0.137424676	0.123279016	0.178146185	1.19906076	0.020880478
1-octadecanol	Lipid	Fatty Alcohol Long Chain	21128	GC/MS	100000834	1957.7	327.3	112-92-5	8221	D01924	HMDB02350	0.211515879	0.095674744	0.047214174	0.069969459	-0.088228938	0.123286941	0.155138344	0.179164027	-0.244750305	0.072506691	0.080473384	-0.139147131	-0.210227326	2.22045E-16	0.168138112	0.143407463	0.222343231	0.072506691	0.515275707	0.091028298	-0.125563223	0.022446189
dimethylglycine	Amino Acid	Glycine Serine and Threonine Metabolism	5086	GC/MS	806	1030	57.9	1118-68-9	673	C01026	HMDB00092	-0.577167127	0.261904207	0.047815359	0.070678229	-0.082169267	-0.659336395	0.645964609	0.349406691	-0.696352312	0.291474871	0.492131981	-0.868215109	0.370114231	-0.868215109	-0.606786015	-0.868215109	-0.868215109	-0.290352301	-0.868215109	0.113417967	-0.868215109	-0.80923166
2-ethylhexanoate (isobar with 2-propylpentanoate)	Xenobiotics	Chemical	35490	LC/MS Neg	100002977	3909	143.1	NA	4072356	NA	NA	0.282637316	0.128388408	0.048013976	0.070772465	-0.015402628	0.267234689	0.182976447	0.25046802	0.004290781	0.110019645	-0.053822807	0.166446208	-0.303946965	-0.071173819	0.530863518	0.234202179	0.322083499	0.562867638	-0.044683608	0.4127055	0.458247294	2.22045E-16
undecanoate (11:0)	Lipid	Medium Chain Fatty Acid	12067	LC/MS Neg	889	5207	185.2	334-48-5	8180	C17715	HMDB00947	0.295778983	0.134436829	0.048125276	0.070772465	-0.138505664	0.157273319	0.24504649	0.238987542	-0.568101692	0.035849653	-0.09530018	-0.053611769	-0.01136433	0.560129941	0.107598011	2.22045E-16	0.171597593	0.263517445	0.086636307	0.053540767	0.425398446	-0.252958636
eicosapentaenoate (EPA; 20:5n3)	Lipid	Polyunsaturated Fatty Acid (n3 and n6)	18467	LC/MS Neg	2050	5442	301.3	10-2005-9;10417-94-4	446284	C06428	HMDB01999	0.476010401	0.216735209	0.048459445	0.071082094	-0.155030349	0.320980052	0.100467331	0.470569516	-0.265659688	-0.09629066	-0.05108279	-0.10192199	-0.260196616	0.927349359	0.966641582	0.60070289	-0.359966068	0.03333806	0.562240911	-0.135018212	0.279826296	0.013705647
nonadecanoate (19:0)	Lipid	Long Chain Fatty Acid	1356	LC/MS Neg	892	6073	297.3	646-30-0	12591	C16535	HMDB00772	-0.438662913	0.202078859	0.050726676	0.07421842	0.288040969	-0.150621944	0.143145791	0.432020658	0.267734435	0.165599181	0.188800523	0.52614764	0.291923067	0.194085424	-0.436182081	-0.241816817	-0.520371037	-0.261105058	0.804151739	-0.270497248	-0.03128429	-0.592578126
sorbitol	Carbohydrate	Fructose Mannose and Galactose Metabolism	15053	GC/MS	506	1843	319.1	6706-59-8	5780	C00794	HMDB00247	-0.526997582	0.248274501	0.055274552	0.080622617	0.216692613	-0.310304969	0.367051299	0.479406537	-0.070422464	0.674932292	0.287657072	-0.230042293	0.421338457	0.140978593	-0.208008664	-0.653349711	0.214546704	-0.000100005	-0.40691616	-0.433247489	-1.343618087	-0.1030299
3-methoxytyrosine	Amino Acid	Tyrosine Metabolism	12017	LC/MS Pos	1342	1765	212.1	300-48-1	1670	NA	HMDB01434	0.586973816	0.276675139	0.055384233	0.080622617	-0.556985073	0.029988743	0.682752225	0.368782964	0.473123757	-0.248333162	-1.139121832	-0.731472295	-1.139121832	-0.400328324	0.254099435	0.606444847	0.074457911	-0.483696956	-0.276939976	0.07399368	-0.004510155	0.42637823
X - 16206	NA	NA	38772	LC/MS Neg	NA	670.7	177	NA	NA	NA	NA	0.268017548	0.126522538	0.055699416	0.080876677	-0.162728354	0.105289194	0.350864634	0.125012815	-0.640364995	0.228887026	0.107418397	-0.357246536	-0.152335661	-0.06325934	-0.019692633	0.017938145	0.303875252	0.176554962	0.111899092	0.161012796	0.240354588	0.018919885
5-methylthioadenosine (MTA)	Amino Acid	Polyamine Metabolism	1419	LC/MS Pos	212	2427	298.1	2457-80-9	439176	C00170	HMDB01173	-0.495744591	0.234471735	0.056100569	0.081253973	0.000985665	-0.494758926	0.575136652	0.315715959	0.09148469	0.610689058	0.066630082	-0.95010608	0.186230573	-0.701380985	-0.424800844	-0.556695057	-0.95010608	-0.37775267	-0.780667778	0.160075948	-0.422814746	-0.398688124
X - 06846	NA	NA	19920	GC/MS	NA	1381	239.1	NA	NA	NA	NA	-0.92793802	0.441216595	0.057225442	0.082674947	0.249390584	-0.678547436	0.320599753	0.941915837	0.126456424	2.22045E-16	0.554402221	-0.062301026	0.628395303	-0.117658043	-0.794073099	-1.866267521	-0.106917282	-0.00471108	0.302546054	-1.866267521	-1.866267521	0.212689093
ribitol	Carbohydrate	Pentose Metabolism	15772	GC/MS	100000406	1692.4	217	488-81-3	6912	C00474	HMDB00508	-0.501935902	0.241688444	0.059962994	0.086412836	0.145763211	-0.356172691	0.690840415	0.207377271	-0.607703699	0.720810985	0.545632765	-0.607703699	0.677779703	-0.49807394	-0.121264087	-0.456495279	-0.607703699	-0.382139283	-0.112832808	-0.330728762	-0.607703699	-0.088612658
X - 16484	NA	NA	39057	LC/MS Neg	NA	1354.4	265	NA	NA	NA	NA	-0.295330513	0.142666058	0.06067915	0.087226278	0.240147574	-0.055182939	0.361293345	0.181292603	0.404130885	0.497010635	-0.17007683	-0.126357189	0.59603037	-0.350550877	-0.108922407	-0.220521991	-0.043742923	0.078071535	-0.008334637	0.128569101	-0.188017749	0.216803496
X - 15559	NA	NA	37808	LC/MS Pos	NA	4418	450.2	NA	NA	NA	NA	-0.403322179	0.195142708	0.0610319	0.08751457	-0.957694375	-1.361016554	0.60597568	0	-1.361016554	2.22045E-16	-1.361016554	-0.705422211	-1.361016554	-1.361016554	-1.361016554	-1.361016554	-1.361016554	-1.361016554	-1.361016554	-1.361016554	-1.361016554	-1.361016554
X - 11317	NA	NA	32634	LC/MS Neg	NA	5703	219.3	NA	NA	NA	NA	0.327157701	0.15884775	0.061818072	0.088421372	-0.22060642	0.106551281	0.394999506	0.208913643	-0.797175251	-0.116533816	-0.428631386	0.174457382	0.064850972	-0.113168698	-0.177095238	-0.180443322	0.186230573	0.373630385	0.205549683	0.294980375	0.146694379	0.222583394
X - 15666	NA	NA	37915	LC/MS Pos	NA	2096	221.1	NA	NA	NA	NA	0.449620532	0.21928751	0.062830656	0.089646717	-0.309451191	0.140169341	0.392744414	0.393349725	-0.505009238	0.05552931	-0.069457265	-0.904115156	-0.124203603	-0.340942212	0.286531411	0.244748475	0.403730271	0.221702514	-0.679638831	0.380489122	0.545806593	0.19909673
X - 04272	NA	NA	16508	GC/MS	NA	1838.2	669.3	NA	NA	NA	NA	0.508783578	0.248481474	0.0631418	0.089867661	-0.350472695	0.158310883	0.350100292	0.486214524	-0.430782916	-0.740029166	-0.448163863	-0.350834887	0.217447359	-0.740029166	0.56559786	0.193426337	0.699079549	-0.150241663	-0.049820695	0.782439288	0.259822576	-0.13547614
caprylate (8:0)	Lipid	Medium Chain Fatty Acid	32492	LC/MS Neg	932	4367	143.2	124-07-2	379	C06423	HMDB00482	0.193400856	0.094650293	0.063617212	0.090320733	-0.078312164	0.115088691	0.147010271	0.179965598	-0.222268934	0.087736114	-0.162518929	0.073436318	-0.167945391	0.046788161	0.332320774	0.303727651	0.06024808	0.19062036	-0.003004509	0.201061528	0.162288903	-0.258252728
X - 06306	NA	NA	19389	GC/MS	NA	1164	195	NA	NA	NA	NA	-0.267939364	0.131975239	0.065102693	0.09220209	0.133962899	-0.133976464	0.129829443	0.274862175	0.228568808	0.231825752	0.172355392	0.120446153	-0.083381609	0.105260511	-0.236862223	-0.562645372	0.329807218	-0.269318388	0.009455159	-0.435099913	-0.053611769	-0.0927734
serine	Amino Acid	Glycine Serine and Threonine Metabolism	1648	GC/MS	503	1389.1	204	56-45-1	5951	C00065	HMDB00187	0.382104508	0.190172942	0.067549502	0.095209428	-0.359043611	0.023060897	0.478538811	0.244685253	-1.022484928	2.22045E-16	0.146867076	-0.647791479	-0.271808723	-0.321032052	0.290353501	0.405798386	-0.004811557	-0.00020002	-0.319792126	-0.039572775	0.163563384	0.033241334
valine	Amino Acid	Leucine Isoleucine and Valine Metabolism	1649	LC/MS Pos	566	1040	118.1	72-18-4	6287	C00183	HMDB00883	-0.199816455	0.099451655	0.067557299	0.095209428	0.094107112	-0.105709343	0.172013113	0.1813635	0.037681067	2.22045E-16	-0.070959089	0.130940539	0.372873044	-0.400029906	0.079919623	-0.01572296	-0.081752502	0.148506208	-0.332400537	-0.084469157	-0.044788183	-0.220646671
X - 02973	NA	NA	12593	GC/MS	NA	1210.5	281	NA	NA	NA	NA	0.644186394	0.323744753	0.069894163	0.098261965	-0.169335147	0.474851247	0.246481473	0.689173836	-0.576075509	0.060436369	-0.071173819	-0.207516295	-0.05234648	0.197374359	-0.228156093	1.755510337	0.145744014	-0.021427947	0.686273612	0.414689103	1.408667212	-0.085013374
X - 17367	NA	NA	40187	LC/MS Neg	NA	2704.1	182.2	NA	NA	NA	NA	0.634982591	0.320289163	0.070789465	0.099277908	-0.897714346	-0.262731755	0	0.70328299	-0.897714346	-0.897714346	-0.897714346	-0.897714346	-0.897714346	0.014888612	-0.231427771	-0.006319929	-0.395415772	1.368868407	-0.897714346	-0.58411342	-0.735637232	-0.897714346
linoleate (18:2n6)	Lipid	Polyunsaturated Fatty Acid (n3 and n6)	1105	LC/MS Neg	180	5533	279.3	60-33-3	5280450	C01595	HMDB00673	-0.386153949	0.195918024	0.072231728	0.101054121	0.227931183	-0.158222766	0.200242554	0.406222301	-0.067529657	0.44654307	0.3152486	0.316561032	0.128832872	0.246391218	-0.132160904	-0.198572897	-0.744019511	-0.596565083	0.608786832	-0.142485648	-0.330589573	-0.134789326
X - 18241 - retired for umbelliferone sulfate	Xenobiotics	Food Component/Plant	41345	LC/MS Neg	NA	2459.2	241.1	NA	NA	NA	NA	0.905314249	0.46229952	0.07385309	0.103071667	-0.790539527	0.114774722	0	1.015105804	-0.790539527	-0.790539527	-0.790539527	-0.790539527	-0.790539527	-0.607887337	-0.487434671	1.307900294	-0.790539527	1.89598434	-0.335053244	-0.790539527	1.026149117	-0.185606948
stearate (18:0)	Lipid	Long Chain Fatty Acid	1358	LC/MS Neg	439	5886	283.4	57-11-4	5281	C01530	HMDB00827	0.352313832	0.181346501	0.075877831	0.105641048	-0.096240002	0.25607383	0.246648156	0.357969987	-0.404365713	-0.189467025	-0.148500008	0.261132737	2.22045E-16	0.664490471	0.031789322	0.148161351	-0.214555534	0.212689093	0.985368933	0.238544348	0.159735058	0.078441426
testosterone	Lipid	Androgenic Steroids	19464	LC/MS Pos	515	5119	289.2	58-22-0	6013	C00535	HMDB00234	0.798832675	0.414667139	0.078062446	0.108420064	-0.735741337	0.063091339	0.606874068	0.803051035	-1.177330873	-1.177330873	-1.177330873	-0.146414018	-0.000300045	0.507299414	0.365198515	0.305202686	-1.177330873	0.401858613	-1.177330873	-0.340520419	1.191313006	0.492131981
X - 18242	NA	NA	41346	LC/MS Neg	NA	2729.9	297.1	NA	NA	NA	NA	0.358966268	0.187977262	0.080373448	0.111360802	-0.664754106	-0.305787838	0	0.412755803	-0.664754106	-0.664754106	-0.664754106	-0.664754106	-0.664754106	-0.337012382	-0.664754106	-0.664754106	0.552735027	-0.664754106	-0.601845022	-0.066674133	2.22045E-16	-0.305031711
riboflavin (Vitamin B2)	Cofactors and Vitamins	Riboflavin Metabolism	1827	LC/MS Pos	500	3111	377.2	83-88-5	493570	C00255	HMDB00244	-0.318006859	0.166689704	0.080631263	0.111449462	-0.076966315	-0.394973174	0.421534864	0.212414164	-0.525770071	0.090389	0.369630655	0.206688913	-0.525770071	-0.10413904	-0.525770071	-0.451770861	-0.525770071	-0.525770071	0.037969931	-0.525770071	-0.407968238	-0.525770071
X - 18238	NA	NA	41342	LC/MS Neg	NA	1641.6	313.1	NA	NA	NA	NA	0.289320555	0.151997128	0.081236267	0.112016436	-0.653926467	-0.364605912	0	0.333751519	-0.653926467	-0.653926467	-0.653926467	-0.653926467	-0.653926467	-0.411734721	-0.653926467	-0.653926467	0.109661254	-0.653926467	0.15237768	-0.397943467	-0.118108088	-0.653926467
X - 15563	NA	NA	37812	LC/MS Pos	NA	4749	490	NA	NA	NA	NA	-1.118423997	0.588361926	0.081595474	0.112242579	-0.447583672	-1.566007668	1.68047828	0.506980401	-1.485010334	1.794821443	-1.735001135	0.922272804	-1.735001135	-1.735001135	-1.735001135	-1.735001135	-1.735001135	-1.735001135	-1.735001135	-1.735001135	-1.735001135	-0.214059933
dodecanedioate	Lipid	Fatty Acid Dicarboxylate	32388	LC/MS Neg	100001102	2990	229.2	693-23-2	12736	C02678	HMDB00623	0.330752214	0.174283893	0.082038973	0.112583316	-0.200445528	0.130306686	0.249618256	0.339552139	-0.47096409	-0.097061713	0.049266241	-0.018571386	-0.464896692	-0.050451543	0.167630841	0.535498724	-0.012275031	0.511865083	0.560986277	-0.228407381	0.044016885	-0.356103679
3-methyl-2-oxovalerate	Amino Acid	Leucine Isoleucine and Valine Metabolism	15676	LC/MS Neg	100000036	2106	129.2	1460-34-0;51829-07-3	47	C00671	HMDB03736	-0.393097652	0.207696353	0.082768873	0.113314529	0.164910872	-0.22818678	0.248191803	0.420934811	-0.158644093	0.080104244	0.498591086	0.303210874	0.101292251	-0.59511344	-0.959198233	-0.390822831	-0.382872259	0.482179205	0.094127663	-0.174948802	0.06400713	-0.191039447
X - 10844	NA	NA	31074	GC/MS	NA	2161.3	375.1	NA	NA	NA	NA	0.431632155	0.230640449	0.085853634	0.116996963	-0.717644812	-0.286012657	0	0.50643457	-0.717644812	-0.717644812	-0.717644812	-0.717644812	-0.717644812	0.113864256	0.121686518	-0.717644812	0.671668149	-0.128515422	-0.717644812	-0.717644812	-0.717644812	-0.482238167
myristoylcarnitine (C14)	Lipid	Fatty Acid Metabolism(Acyl Carnitine)	33952	LC/MS Pos	100001270	5113	372.4	18822-89-4	6426854	NA	HMDB05066	0.526625635	0.281615081	0.086065545	0.116996963	-0.019238333	0.507387302	0.173477169	0.606074361	-0.226524259	0.177141497	-0.09783336	-0.094200795	0.145225252	1.144445705	-0.304896053	0.681125205	0.008364916	0.347412177	1.575136281	-0.076665085	0.4069307	0.784631871
X - 11396	NA	NA	32713	LC/MS Pos	NA	2645	114.2	NA	NA	NA	NA	-0.310895505	0.166254679	0.08606907	0.116996963	0.215513963	-0.095381542	0.462407147	0.162348645	0.530451765	-0.024702613	-0.47096409	0.6628426	0.379942151	-0.080126044	-0.284487182	-0.209487225	-0.370339306	-0.050556724	2.22045E-16	0.007273484	-0.017146159	0.146435278
X - 15562	NA	NA	37811	LC/MS Pos	NA	4686	470.1	NA	NA	NA	NA	-0.90506168	0.484379589	0.086291524	0.117022704	-0.219574419	-1.124636099	1.401914399	0.38540741	-1.104429174	1.689339072	-1.277978218	0.873174441	-1.277978218	-1.277978218	-1.277978218	-1.277978218	-1.277978218	-1.061027528	-1.277978218	-1.277978218	-1.277978218	-0.114849842
X - 11070	NA	NA	32011	GC/MS	NA	1582	306.2	NA	NA	NA	NA	0.918443224	0.49959795	0.090876227	0.12295019	-0.990813832	-0.072370608	0.876133319	0.905325726	-1.580850456	-0.585010522	0.373492729	-1.580850456	-1.580850456	0.400519566	0.132868673	0.424025134	-1.580850456	0.384445741	-1.580850456	0.861750065	-0.240671268	0.547427526
X - 12776	NA	NA	34453	LC/MS Neg	NA	665	119.1	NA	NA	NA	NA	0.251992748	0.137616944	0.092011436	0.12419384	-0.246468035	0.005524712	0.402797664	0.100932033	-0.840256046	0.22154227	-0.41794263	-0.054350595	-0.141333176	-0.141909246	-0.094970238	-0.048665172	2.22045E-16	0.015282624	0.134093734	0.060624622	0.163902971	-0.038636884
X - 04015	NA	NA	16062	GC/MS	NA	1497.8	160	NA	NA	NA	NA	0.812512205	0.44805941	0.094840338	0.127712399	-0.947176748	-0.134664543	0.647128871	0.870947059	-0.539568093	-1.398771883	-1.398771883	-1.398771883	2.22045E-16	0.606553898	-1.398771883	-1.398771883	0.535323095	0.242789304	0.566108947	0.057985849	-0.983499482	0.560301267
2-hydroxypalmitate	Lipid	Fatty Acid Monohydroxy	35675	LC/MS Neg	100001579	5508	271.3	764-67-0	92836	NA	HMDB31057	0.290286877	0.160551659	0.095709024	0.128581048	-0.101154347	0.189132529	0.182160375	0.328161498	-0.076341233	0.164496972	-0.076449172	-0.183682482	-0.333795821	0.250836536	-0.476907406	-0.055407007	0.21993842	0.430482871	0.508202186	0.184070027	0.602237305	0.038739828
N-acetylalanine	Amino Acid	Alanine and Aspartate Metabolism	1585	LC/MS Neg	1110	882	130.1	97-69-8	88064	C02847	HMDB00766	0.264765922	0.14689582	0.09663577	0.129523468	-0.235532959	0.029232963	0.34722593	0.209178643	-0.749929195	-0.136163425	-0.265398864	-0.24538916	0.219215848	-0.263835346	-0.100594115	-0.274173722	0.087094707	0.119204247	0.246860078	-0.021530119	0.167377109	0.30269383
laurylcarnitine (C12)	Lipid	Fatty Acid Metabolism(Acyl Carnitine)	34534	LC/MS Pos	100001392	5066	344.3	25518-54-1	10427569	NA	HMDB02250	0.466348848	0.259145883	0.097105238	0.129850028	-0.336149134	0.130199714	0.341853218	0.515129967	0.226737087	-0.251157298	-0.543348815	-0.59747343	-0.515503213	0.967021868	-0.59747343	0.365545484	-0.555125883	0.007769737	0.700122794	0.11867153	0.191198705	-0.025933382
X - 12038	NA	NA	33389	LC/MS Neg	NA	5736	245.3	NA	NA	NA	NA	-0.23398317	0.131278918	0.099991738	0.13339965	0.20809713	-0.025886041	0.28985461	0.20269533	-0.28621648	0.402126207	0.181738053	0.367763241	0.375074627	-0.11395288	0.235546318	-0.361543921	0.259514053	-0.067957693	-0.056147161	0.078164021	0.02508278	-0.231679882
choline	Lipid	Phospholipid Metabolism	15506	LC/MS Pos	1256	674	104.2	67-48-1	305	C00114	HMDB00097	-0.294341537	0.168731417	0.106615599	0.141907337	0.268538695	-0.025802843	0.468911142	0.165313778	0.716717212	0.715299985	-0.163225061	-0.267487365	0.341388702	-0.023575737	0.20733932	0.151088854	0.01064316	0.001399021	-0.366148246	2.22045E-16	-0.080126044	-0.132845913
X - 10634	NA	NA	28004	GC/MS	NA	1193.8	195	NA	NA	NA	NA	-0.25683358	0.147574686	0.107350691	0.142555768	0.135643579	-0.12119	0.181322563	0.297596243	0.353469813	0.194332469	0.053825087	0.204083049	-0.127492521	0.140283545	-0.257605605	-0.608806032	0.355854608	-0.2569589	0.063444173	-0.42694414	-0.045415864	-0.054561788
hexanoylcarnitine (C6)	Lipid	Fatty Acid Metabolism(Acyl Carnitine)	32328	LC/MS Pos	100000781	3174	260.2	6920-35-0	6426853	NA	HMDB00705	-0.549164723	0.321423774	0.113249187	0.150042126	0.559160186	0.009995463	0.919491508	0.274563476	0.512823626	1.976688734	-0.226524259	-0.272859144	0.805671971	2.22045E-16	-0.09805394	0.55204434	-0.082512422	-0.242326371	0.353820875	0.007472015	-0.103695236	-0.296790091
4-hydroxybutyrate (GHB)	Lipid	Fatty Acid Monohydroxy	34585	GC/MS	100001507	1277	233.1	502-85-2	10413	C00989	HMDB00710	0.541937389	0.318718383	0.114809846	0.151760141	-0.495166789	0.046770601	0.785325064	0.42591052	-0.611198598	0.097580328	-0.374838915	-1.770781063	0.183404304	0.044208255	0.273912708	0.848568481	-0.148616024	-0.092005646	0.311154429	-0.461242124	-0.545417069	0.190372395
L-urobilin	Cofactors and Vitamins	Hemoglobin and Porphyrin Metabolism	40173	LC/MS Pos	100002568	4091	595.4	34217-90-8	5280818	C05793	HMDB04159	0.715758698	0.423125632	0.116504771	0.153570104	-0.838172953	-0.122414254	0	0.929088754	-0.838172953	-0.838172953	-0.838172953	-0.838172953	-0.838172953	0.820176229	-0.152918106	0.008662373	-0.838172953	-0.838172953	1.85846751	-0.283424482	-0.838172953	-0.838172953
iminodiacetate (IDA)	Xenobiotics	Chemical	21025	GC/MS	100000900	1538.8	232	142-73-4	8897	C19911	HMDB11753	-0.258742188	0.153119794	0.116854796	0.153570104	0.107448855	-0.151293332	0.146759137	0.31980073	0.228091291	-0.124769887	0.083973434	0.238229189	0.11172025	-0.196379914	-0.39630717	0.481067202	-0.28941691	-0.361974677	-0.115410852	-0.55582299	0.205793913	-0.133188594
X - 13619	NA	NA	35397	GC/MS	NA	1216	188.1	NA	NA	NA	NA	-0.201290891	0.119166324	0.116980357	0.153570104	0.162993586	-0.038297305	0.196410565	0.221762677	0.132956227	0.089840704	-0.110931561	0.320633173	0.382469388	0.028198654	2.22045E-16	-0.485807861	0.225381046	0.229761604	-0.095630231	-0.061875404	-0.2269006	0.042197049
glycoursodeoxycholate	Lipid	Secondary Bile Acid Metabolism	39379	LC/MS Neg	100002911	5018.1	448.4	64480-66-6	12310288	NA	HMDB00708	0.480201636	0.284815431	0.1175969	0.15402783	-0.181042375	0.299159261	0	0.62539065	-0.181042375	-0.181042375	-0.181042375	-0.181042375	-0.181042375	-0.181042375	-0.181042375	1.333526296	0.701611259	-0.004208845	-0.132617525	1.253162889	-0.101147182	0.004191205
lysine	Amino Acid	Lysine Metabolism	1301	GC/MS	407	1836.7	317.2	56-87-1	5962	C00047	HMDB00182	1.288983967	0.780056196	0.124352749	0.162506433	-1.216045386	0.072938581	0	1.712828022	-1.216045386	-1.216045386	-1.216045386	-1.216045386	-1.216045386	-1.216045386	0.181237636	3.148333182	-0.938536341	-0.344887546	-1.216045386	-0.542144307	2.800580764	-1.216045386
4-hydroxyphenylacetate	Amino Acid	Phenylalanine Metabolism	541	GC/MS	144	1630.6	179	156-38-7	127	C00642	HMDB00020	0.485001492	0.295869039	0.127096073	0.165714834	-0.638469619	-0.153468127	0	0.649661888	-0.638469619	-0.638469619	-0.638469619	-0.638469619	-0.638469619	2.22045E-16	-0.359679453	-0.324207754	0.926122244	-0.638469619	0.930430295	-0.638469619	-0.638469619	-0.638469619
X - 16439	NA	NA	39010	LC/MS Pos	NA	3795.8	322.1	NA	NA	NA	NA	-0.657654198	0.401872796	0.127679367	0.166098724	-0.278168998	-0.935823196	1.156069855	0.332295602	-1.102319151	1.312889988	-1.102319151	0.603222473	-1.102319151	-1.102319151	-1.102319151	-1.102319151	-1.102319151	-0.424342164	-1.102319151	-1.102319151	-1.102319151	-0.281832548
N-formylmethionine	Amino Acid	Methionine Cysteine SAM and Taurine Metabolism	2829	LC/MS Neg	194	1541	176.1	4289-98-9	439750	C03145	HMDB01015	-0.272797824	0.167897518	0.130165787	0.168951078	0.187166035	-0.085631788	0.471418051	0.157469174	-0.198450939	0.553942583	-0.157589921	-0.089705913	0.827634366	-0.21927604	-0.241307522	-0.208624465	-0.206286434	-0.035316345	-0.066994869	-0.116084479	0.145225252	0.177978807
cysteine	Amino Acid	Methionine Cysteine SAM and Taurine Metabolism	31453	GC/MS	800	1560.1	218	52-90-4;56-89-3	5862	C00097	HMDB00574	-0.445735042	0.277718961	0.134475827	0.174152254	0.479899735	0.034164693	0.776161299	0.265806508	-0.482238167	1.203452669	0.819911981	-0.218778094	1.077150285	-0.308156926	0.224502627	0.502470819	-0.084577976	0.052402679	-0.168418652	-0.215795614	0.305055281	2.22045E-16
pyridoxate	Cofactors and Vitamins	Vitamin B6 Metabolism	31555	LC/MS Neg	100001121	2210	182.1	82-82-6	6723	C00847	HMDB00017	-0.360260576	0.230616934	0.144224444	0.186357427	0.00490257	-0.355358006	0.558775773	0.316715164	-0.057629113	0.598011985	-0.500215445	-0.572523738	0.556869162	-0.834480357	-0.752897185	-0.472246142	0.036717583	-0.581605806	-0.13079229	-0.13834295	-0.052241112	-0.272333796
lactate	Carbohydrate	Glycolysis Gluconeogenesis and Pyruvate Metabolism	527	GC/MS	482	1102.8	116.9	79-33-4	612	C00186	HMDB00190	-0.2629285	0.171614112	0.151429166	0.195228185	0.108632916	-0.154295584	0.33437775	0.293417106	-0.15665381	0.503680156	0.187226176	-0.306117635	0.315029694	-0.084577976	-0.118108088	0.008563231	-0.345735004	0.13400628	-0.266051052	-0.289016295	-0.713145827	0.285404481
X - 10625	NA	NA	27960	GC/MS	NA	1428	282.1	NA	NA	NA	NA	-0.402904304	0.265291136	0.15472991	0.199037356	0.199815967	-0.203088337	0.304196144	0.541351585	0.388183301	0.354522629	0.399916409	0.176387317	-0.31992982	0.356274864	-1.120857898	-0.931150595	0.54284741	-0.32462272	0.010544214	-0.172450437	-0.188379871	2.22045E-16
X - 12786	NA	NA	34469	GC/MS	NA	1578	216.1	NA	NA	NA	NA	0.371829301	0.246392472	0.157146416	0.201694619	-0.836335009	-0.464505708	0.152113336	0.530222671	-0.5642264	-0.904362161	-0.904362161	-0.904362161	-0.904362161	-0.904362161	-0.904362161	0.018036362	-0.904362161	0.318235525	-0.904362161	2.22045E-16	0.004987542	-0.904362161
bradykinin_ des-arg(9)	Peptide	Polypeptide	34420	LC/MS Pos	100001292	3516	453	15958-92-6	105044	C00306	HMDB04246	-1.151245343	0.776334012	0.16387532	0.209862604	-1.869003383	-3.020248726	1.698680628	1.209582795	-3.423442991	-0.217534313	0.06803241	-3.423442991	-2.348629031	-3.423442991	0.205305393	-3.423442991	-3.423442991	-3.423442991	-3.423442991	-3.423442991	-3.423442991	-3.423442991
X - 13891	NA	NA	35786	LC/MS Neg	NA	2716	227.1	NA	NA	NA	NA	0.420654013	0.284338703	0.164797202	0.210574202	-0.312072932	0.108581081	0.280593773	0.591978738	-0.32628431	-0.087411457	-0.20138206	-0.156069186	-0.789217649	0.166869452	0.507058537	0.305939389	0.869282978	-0.789217649	0.706852828	0.122394608	-0.122732765	-0.789217649
isovalerate (i5:0)	Amino Acid	Leucine Isoleucine and Valine Metabolism	34732	LC/MS Neg	100000708	1623	101.2	503-74-2	10430	C08262	HMDB00718	0.664783624	0.457924485	0.17221476	0.219564273	-0.344762212	0.320021412	0.226068186	0.99271106	-0.322411553	-0.349841204	-0.012882626	-0.647409289	-0.391266389	-0.647409289	-0.416273307	0.72890035	1.90638196	-0.647409289	1.564691561	0.186562551	0.852157462	-0.647409289
X - 12991	NA	NA	34675	GC/MS	NA	1709	146	NA	NA	NA	NA	0.927132536	0.647125446	0.177478613	0.225774784	-2.985781943	-2.058649407	0	1.420941982	-2.985781943	-2.985781943	-2.985781943	-2.985781943	-2.985781943	-2.985781943	-2.985781943	-2.985781943	-0.862276144	2.22045E-16	-2.985781943	0.24912314	-2.985781943	-2.985781943
X - 12193	NA	NA	35760	LC/MS Neg	NA	2343	201.1	NA	NA	NA	NA	-0.352314792	0.246263172	0.178053463	0.226006052	0.103782681	-0.24853211	0.29659973	0.498409959	0.011137744	0.123455804	-0.193827497	-0.015621381	0.593768737	-0.194070304	-0.772190388	-0.151637175	0.052402679	0.030917103	0.732992698	-0.772190388	-0.390822831	-0.772190388
X - 10638	NA	NA	28015	GC/MS	NA	1375	122	NA	NA	NA	NA	-0.433010583	0.303709805	0.179435232	0.227258279	0.238546799	-0.194463784	0.288427191	0.634926563	0.391163323	0.506516352	0.3723908	0.143060843	-0.220397326	0.537545448	-0.343194782	-1.323131786	0.837507231	-0.42159449	0.0303352	-0.668454568	-0.226022692	-0.173163619
pyrophosphate (PPi)	Energy	Oxidative Phosphorylation	2078	GC/MS	495	1642.3	451	1466-09-3;2466-09-3	644102	C00013	HMDB00250	1.061523135	0.746880073	0.180699687	0.228356747	-3.63818634	-2.576663205	0	1.639980716	-3.63818634	-3.63818634	-3.63818634	-3.63818634	-3.63818634	-3.63818634	0.041333863	-1.359068375	-3.63818634	-3.63818634	-3.63818634	-3.63818634	-0.043116291	-3.63818634
1_5-anhydroglucitol (1_5-AG)	Carbohydrate	Glycolysis Gluconeogenesis and Pyruvate Metabolism	20675	GC/MS	100000580	1788.7	217.1	154-58-5	64960	C07326	HMDB02712	0.297392477	0.209697187	0.181576096	0.228961086	-0.249392749	0.047999728	0.619298553	0.142291588	-1.153596597	0.303210874	0.271857522	-0.584292776	-0.084142768	0.295352579	-0.065498982	2.22045E-16	0.124957239	0.042963699	0.237440856	-0.096070469	-0.088066479	-0.019080888
erythritol	Xenobiotics	Food Component/Plant	20699	GC/MS	100000846	1517.5	217	149-32-6	222285	C00503	HMDB02994	0.281451987	0.198954298	0.18258972	0.2294697	-0.318207783	-0.036755796	0.484173911	0.271354962	-0.918793862	0.137237018	-0.088066479	-0.756299996	0.034884402	0.038066201	0.341672975	-0.282230294	-0.010252376	0.232063649	-0.318416232	0.089932108	-0.485645325	0.06400713
p-cresol sulfate	Xenobiotics	Benzoate Metabolism	36103	LC/MS Neg	100001315	2896	187.1	3233-57-7	4615423	NA	HMDB11635	-0.699750369	0.494872425	0.182777605	0.2294697	0.277630888	-0.422119481	1.138590304	0.729772384	2.162449081	0.411712221	-0.697757793	-0.48824907	2.22045E-16	0.341246536	-1.458435039	-1.130722343	0.362905494	-1.458435039	-0.05234648	-0.108810906	-0.034280934	-0.260196616
X - 17145	NA	NA	39809	LC/MS Neg	NA	3844.7	257.2	NA	NA	NA	NA	0.422476012	0.301799611	0.186875086	0.234102777	-0.571814895	-0.149338883	0	0.662684091	-0.571814895	-0.571814895	-0.571814895	-0.571814895	-0.571814895	-0.571814895	-0.506003933	0.058080211	0.312252726	-0.571814895	1.395922858	-0.317042228	-0.571814895	-0.571814895
X - 18236	NA	NA	41340	LC/MS Neg	NA	1402.7	298	NA	NA	NA	NA	-8.31E-17	5.98E-17	0.190151431	0.234126494	-0.822345119	-0.822345119	0	0	-0.822345119	-0.822345119	-0.822345119	-0.822345119	-0.822345119	-0.822345119	-0.822345119	-0.822345119	-0.822345119	-0.822345119	-0.822345119	-0.822345119	-0.822345119	-0.822345119
X - 17365	NA	NA	40185	LC/MS Neg	NA	1810.9	282.1	NA	NA	NA	NA	1.66E-16	1.20E-16	0.190151431	0.234126494	-1.018046641	-1.018046641	0	0	-1.018046641	-1.018046641	-1.018046641	-1.018046641	-1.018046641	-1.018046641	-1.018046641	-1.018046641	-1.018046641	-1.018046641	-1.018046641	-1.018046641	-1.018046641	-1.018046641
saccharin	Xenobiotics	Food Component/Plant	21151	LC/MS Neg	100000870	2013	182.1	81-07-2	5143	D01085	HMDB29723	-1.84E-32	1.33E-32	0.190151431	0.234126494	2.22E-16	2.22E-16	0	0	2.22045E-16	2.22045E-16	2.22045E-16	2.22045E-16	2.22045E-16	2.22045E-16	2.22045E-16	2.22045E-16	2.22045E-16	2.22045E-16	2.22045E-16	2.22045E-16	2.22045E-16	2.22045E-16
X - 10964	NA	NA	31618	GC/MS	NA	2025	261.2	NA	NA	NA	NA	-0.219585056	0.158119312	0.190151431	0.234126494	-0.407961667	-0.627546723	0.491007113	0	-0.627546723	0.470378559	-0.627546723	-0.627546723	-0.627546723	-0.627546723	-0.627546723	-0.627546723	-0.627546723	-0.627546723	-0.627546723	-0.627546723	-0.627546723	-0.627546723
X - 18254	NA	NA	41358	LC/MS Pos	NA	2159.5	253.9	NA	NA	NA	NA	-1.66E-16	1.20E-16	0.190151431	0.234126494	-1.696631124	-1.696631124	0	0	-1.696631124	-1.696631124	-1.696631124	-1.696631124	-1.696631124	-1.696631124	-1.696631124	-1.696631124	-1.696631124	-1.696631124	-1.696631124	-1.696631124	-1.696631124	-1.696631124
X - 18244	NA	NA	41348	LC/MS Neg	NA	3142.1	481.1	NA	NA	NA	NA	-1.66E-16	1.20E-16	0.190151431	0.234126494	-1.031421039	-1.031421039	0	0	-1.031421039	-1.031421039	-1.031421039	-1.031421039	-1.031421039	-1.031421039	-1.031421039	-1.031421039	-1.031421039	-1.031421039	-1.031421039	-1.031421039	-1.031421039	-1.031421039
X - 18246	NA	NA	41350	LC/MS Neg	NA	3238.3	389.2	NA	NA	NA	NA	2.49E-16	1.79E-16	0.190151431	0.234126494	-0.791863153	-0.791863153	0	0	-0.791863153	-0.791863153	-0.791863153	-0.791863153	-0.791863153	-0.791863153	-0.791863153	-0.791863153	-0.791863153	-0.791863153	-0.791863153	-0.791863153	-0.791863153	-0.791863153
X - 18251	NA	NA	41355	LC/MS Neg	NA	4793	473.3	NA	NA	NA	NA	1.66E-16	1.20E-16	0.190151431	0.234126494	-0.816671667	-0.816671667	0	0	-0.816671667	-0.816671667	-0.816671667	-0.816671667	-0.816671667	-0.816671667	-0.816671667	-0.816671667	-0.816671667	-0.816671667	-0.816671667	-0.816671667	-0.816671667	-0.816671667
4-acetamidobutanoate	Amino Acid	Polyamine Metabolism	1558	LC/MS Pos	1113	1724	146.1	3025-96-5	18189	C02946	HMDB03681	0.181119454	0.130660397	0.190907662	0.234555354	-0.149449209	0.031670245	0.305675997	0.188661583	-0.450357877	-0.14664558	-0.450357877	0.231429131	0.068686158	-0.001300846	-0.124203603	-0.061981792	0.256423577	0.235230212	-0.219525106	-0.106138596	0.30652836	2.22045E-16
acetylcarnitine (C2)	Lipid	Fatty Acid Metabolism(Acyl Carnitine)	32198	LC/MS Pos	100000802	1203	204.2	5080-50-2	1	C02571	HMDB00201	-0.172636893	0.124683874	0.191380717	0.234635207	0.136846827	-0.035790066	0.148221086	0.252921951	0.19309663	0.236888653	-0.047406122	0.008761506	0.29289347	2.22045E-16	-0.496101228	0.113507241	0.048218572	0.036717583	0.398574757	-0.035834453	-0.080667903	-0.30652516
valerylcarnitine (C5)	Lipid	Fatty Acid Metabolism(Acyl Carnitine)	34406	LC/MS Pos	100001394	2584	246.2	40225-14-7	6426903	NA	HMDB13128	0.58985512	0.4266545	0.192003143	0.23488742	-0.439218525	0.150636595	1.053188499	0.56838475	0.179400628	0.496158587	-1.577454867	-1.595042032	0.300845059	-1.063052113	0.2378351	0.996801023	-0.086756864	0.658555736	-0.042803122	0.202450928	0.331100693	0.121597972
X - 06246	NA	NA	19364	GC/MS	NA	1428.2	160.1	NA	NA	NA	NA	0.466756427	0.337941608	0.192403434	0.23488742	-0.519659058	-0.052902631	0.360368575	0.6969191	-0.773489933	-0.773489933	-0.273516217	-0.773489933	-0.004309272	-0.227277083	1.2629113	-0.773489933	0.118937924	0.643326486	-0.773489933	0.165005835	-0.118558336	-0.773489933
isobutyrylcarnitine (C4)	Amino Acid	Leucine Isoleucine and Valine Metabolism	33441	LC/MS Pos	100001055	1941	232.2	25518-49-4	168379	NA	HMDB00736	0.348053095	0.252612668	0.193412465	0.235618998	-0.498953164	-0.150900069	0.672937881	0.285040166	-0.391858105	0.255262181	-1.347843175	-1.010326724	2.22045E-16	-0.205180851	-0.633181599	0.009058844	0.146003294	-0.180922536	-0.163931692	0.120534802	0.102556588	-0.553037473
1-oleoyl-GPE (18:1)	Lipid	Lysophospholipid	35628	LC/MS Neg	100001569	5928	478.3	89576-29-4	9547071	NA	HMDB11506	0.460731575	0.337841794	0.197681706	0.240310742	-0.124504424	0.336227151	0.507761263	0.649147915	-0.678061543	-0.499885684	0.084892467	-0.139721943	0.610254582	-0.083381609	1.530827512	-0.03376363	-0.32462272	0.078348966	0.910151928	-0.265790126	0.987457239	0.226816797
oleate (18:1n9)	Lipid	Long Chain Fatty Acid	1359	GC/MS	442	1984.4	339.2	112-80-1	445639	C00712	HMDB00207	0.460990738	0.344710382	0.205912563	0.249788446	-0.050812337	0.410178401	0.386444478	0.705859602	-0.629796865	0.278540415	0.304834131	2.22045E-16	-0.207639365	1.251018591	1.097044393	0.54950773	-0.432322562	-0.146993024	1.375334521	0.355364085	-0.442699795	0.085351667
flavin adenine dinucleotide (FAD)	Cofactors and Vitamins	Riboflavin Metabolism	2134	LC/MS Neg	327	2413	784.1	146-14-5;84366-81-4	643975	C00016	HMDB01248	0.115604331	0.090257361	0.224454586	0.271708183	-0.049748052	0.06585628	0.142751928	0.170552594	-0.213440776	-0.10491617	-0.112049504	0.026544555	0.155121637	-0.047406122	0.013705647	0.283297474	-0.216292076	0.005882663	-0.003606496	0.146953413	0.069992372	0.340179641
X - 16277	NA	NA	38846	GC/MS	NA	1938.6	327.2	NA	NA	NA	NA	0.19630264	0.153505077	0.225144372	0.271970617	-0.549913012	-0.353610372	0	0.337062635	-0.549913012	-0.549913012	-0.549913012	-0.549913012	-0.549913012	0.06241126	-0.549913012	-0.549913012	-0.300159594	-0.549913012	0.35473306	-0.549913012	-0.549913012	-0.549913012
inosine	Nucleotide	Purine Metabolism (Hypo)Xanthine/Inosine containing	1123	LC/MS Neg	361	1600	267.2	58-63-9	6021	C00294	HMDB00195	1.003104462	0.790825268	0.228700506	0.275687193	-0.576985187	0.426119275	2.128456246	0.866129685	2.818523624	-0.161813296	-2.360214206	-2.360214206	-0.821207851	1.657103635	0.6943964	-0.899925378	2.22045E-16	0.575826538	0.63969366	1.575322545	0.178564508	-0.58590843
linolenate [alpha or gamma; (18:3n3 or 6)]	Lipid	Polyunsaturated Fatty Acid (n3 and n6)	34035	LC/MS Neg	100001337	5450	277.3	NA	5280934	C06426	HMDB03073	0.350834155	0.281393521	0.236267768	0.284213319	-0.105871224	0.244962931	0.3601067	0.56296843	-0.492821999	0.389200216	0.111899092	-0.160755779	-0.376877651	0.974974648	0.705816584	0.407596169	-0.710293339	-0.156770776	0.964394947	0.035077527	-0.016129382	2.22045E-16
kynurenate	Amino Acid	Tryptophan Metabolism	1417	LC/MS Neg	98	2243	188.1	492-27-3	3845	C01717	HMDB00715	-0.371570058	0.301629958	0.241590146	0.290009048	0.118996855	-0.252573203	0.870244596	0.244936297	0.505491422	0.717547067	-0.814637078	-0.814637078	1.001219943	-0.658166212	-0.406765954	-0.3063893	-0.452556716	0.017839918	0.086452888	-0.018163971	-0.319241541	-0.216167938
pipecolate	Amino Acid	Lysine Metabolism	1444	LC/MS Pos	1025	1120	130.1	4043-87-2	849	C00408	HMDB00070	-0.283406334	0.237572764	0.255952602	0.306609887	0.219625741	-0.063780593	0.18398313	0.505173711	-0.005414633	0.392582482	0.262825696	0.06137728	0.386757881	1.005656003	-0.585190039	0.245139849	-0.578926036	0.160757379	-0.063152815	-0.206286434	-0.047510983	-0.504512262
X - 11542 - retired for 1_11-undecanedicarboxylic acid	Lipid	Fatty Acid_ Dicarboxylate	32859	LC/MS Pos	NA	5247	245.2	NA	NA	NA	NA	-0.378982435	0.319251209	0.258157607	0.308608366	0.109638656	-0.269343778	0.70255694	0.494583975	0.249201086	-0.536143432	-0.694147681	0.894454037	0.634829271	-0.141448364	-0.433710274	-0.801400766	-0.801400766	-0.268533254	0.329591476	-0.801400766	-0.046253385	0.540462093
palmitoyl ethanolamide	Lipid	Endocannabinoid	38165	LC/MS Neg	1489	6416	298.4	544-31-0	4671	C16512	HMDB02100	0.186555888	0.157583475	0.259391523	0.309440095	0.001940478	0.188496366	0.24687272	0.298756262	-0.273516217	0.317070957	-0.222144051	0.120446153	0.067845547	-0.361974677	0.032079893	0.207583113	0.177978807	0.099392744	0.783444819	0.234202179	0.186645528	0.337114887
alanine	Amino Acid	Alanine and Aspartate Metabolism	1126	GC/MS	811	1147.6	115.9	56-41-7	5950	C00041	HMDB00161	-0.272817552	0.231420692	0.261292324	0.31106229	0.139932136	-0.132885416	0.634049006	0.239175927	-0.654311157	0.561898894	0.758513484	-0.422662133	0.456221592	-0.480296419	0.026934001	-0.202973345	2.22045E-16	0.090206268	-0.524586539	-0.018571386	-0.211462047	0.124780717
X - 12705	NA	NA	34315	LC/MS Neg	NA	1245	324.1	NA	NA	NA	NA	0.206525093	0.177438687	0.267075053	0.317289577	-0.513328754	-0.306803661	0	0.389615461	-0.513328754	-0.513328754	-0.513328754	-0.513328754	-0.513328754	-0.513328754	-0.513328754	-0.513328754	0.32215596	-0.513328754	0.432301762	-0.513328754	-0.435718151	-0.513328754
gulono-1_4-lactone	Cofactors and Vitamins	Ascorbate and Aldarate Metabolism	33454	GC/MS	388	1862	333.1	1128-23-0	439373	C01040	HMDB03466	-0.434570506	0.374001046	0.267845472	0.317548755	0.225215565	-0.209354941	0.853448215	0.556973057	-0.529668712	1.196374006	-0.053084371	-0.556520583	1.068977484	0.229841073	2.22045E-16	-0.455706325	0.259899691	-0.150939176	-0.123185101	-0.036041771	-1.583770166	-0.024292693
X - 11378	NA	NA	32695	LC/MS Neg	NA	5325	445.4	NA	NA	NA	NA	0.386015734	0.338938955	0.27697283	0.327694192	-0.612852488	-0.226836754	0.430574906	0.679107123	-0.786140047	-0.486133011	-0.212079979	-0.304082494	-1.275826908	-0.237622873	-1.825109449	0.110377907	0.085718875	-0.334913452	0.262056525	0.469190799	-0.586807145	0.01557803
2-myristoyl-GPC (14:0)*	Lipid	Lysophospholipid	35626	LC/MS Pos	100001563	5450	468.3	NA	NA	NA	HMDB10379	0.319928395	0.281865964	0.278522972	0.328851558	-0.173453144	0.146475251	0.405273195	0.548572428	-0.569691377	-0.616927155	-0.086865933	0.124957239	0.281261505	0.658452211	-0.342631164	0.166615527	-0.231175723	-0.192856859	0.85526603	-0.735011385	0.498712556	0.640906069
phenyllactate (PLA)	Amino Acid	Phenylalanine Metabolism	22130	LC/MS Neg	100000774	2237	165.1	828-01-3	3848	C05607	HMDB00779	-0.339048687	0.299569053	0.279833945	0.329722374	-0.009160575	-0.348209262	0.531730263	0.539735363	-0.259807536	0.808037146	-0.281169989	-0.532560116	0.219697621	-0.967847219	-0.720312849	-0.312111386	-0.352967539	0.857898616	-0.411583789	-0.144910172	-0.200159715	-0.881889305
X - 08994	NA	NA	22494	GC/MS	NA	1878.7	447.2	NA	NA	NA	NA	-0.600175144	0.53213961	0.281428051	0.330922555	-0.089331766	-0.68950691	0.819899985	1.014484255	-0.829654425	0.659952276	0.331316109	-1.113522901	0.505250109	0.066349381	-1.160913315	-1.591597994	0.048409139	-0.590771114	0.099845335	-0.672756491	-2.770990001	0.36686287
X - 15222	NA	NA	37364	LC/MS Neg	NA	5138	211.2	NA	NA	NA	NA	0.111212964	0.099101193	0.283723413	0.33294074	-0.104150868	0.007062096	0.192010654	0.170051253	-0.395267283	0.106160196	-0.032626503	-0.181162229	-0.017858518	-0.06240746	0.285254127	-0.07192574	-0.077313103	-0.320343015	0.063913326	0.154436353	0.063162575	0.028781801
X - 18237	NA	NA	41341	LC/MS Neg	NA	1592	799.5	NA	NA	NA	NA	0.575586473	0.534546933	0.302752523	0.354297154	-2.73029581	-2.154709337	0	1.17374488	-2.73029581	-2.73029581	-2.73029581	-2.73029581	-2.73029581	-2.73029581	-2.73029581	-2.73029581	-1.468372472	-2.73029581	0.767373003	-2.73029581	-2.309609708	-2.73029581
mannitol	Carbohydrate	Fructose Mannose and Galactose Metabolism	15335	GC/MS	100000277	1839	319.1	69-65-8	6251	C00392	HMDB00765	0.262770301	0.244247408	0.30315513	0.354297154	-0.590825524	-0.328055223	0.258057665	0.50431548	-0.70623242	-0.70623242	-0.70623242	-0.70623242	-0.129197938	-0.46140074	-0.354819523	-0.70623242	2.22045E-16	0.8092399	-0.120586963	-0.70623242	-0.70623242	-0.70623242
X - 10892	NA	NA	31401	GC/MS	NA	1935	290	NA	NA	NA	NA	-0.573754014	0.536373049	0.305802856	0.356666617	-0.972132456	-1.54588647	1.119377872	0.872125298	-0.732303896	-0.961026626	-1.96254779	0.757763824	-1.96254779	-1.96254779	0.467500499	-0.642644198	-1.96254779	-1.96254779	-1.96254779	-1.96254779	-1.96254779	-1.96254779
N-acetylisoleucine	Amino Acid	Leucine Isoleucine and Valine Metabolism	33967	LC/MS Neg	100001276	2279	172.2	3077-46-1	2802421	NA	HMDB61684	0.162798994	0.155476538	0.315688107	0.367450731	-0.236742633	-0.073943638	0.420160843	0.168168379	-0.222768622	-0.52239226	2.22045E-16	-0.752048288	0.313496007	-0.115747609	-0.169010543	-0.178767879	-0.221894332	0.119647962	-0.034177452	-0.243346259	0.264669298	-0.086865933
X - 10437	NA	NA	25607	GC/MS	NA	1596.4	331.1	NA	NA	NA	NA	0.354896211	0.35346556	0.335172959	0.389342326	-0.357550421	-0.002654211	0.498275873	0.691548804	-0.102475792	0.405131719	-0.710293339	-0.669821355	-0.710293339	0.137672805	-0.180443322	-0.58411342	-0.710293339	0.961990411	0.569905524	0.971498355	-0.47981157	-0.710293339
3-hydroxyisobutyrate	Amino Acid	Leucine Isoleucine and Valine Metabolism	1549	LC/MS Pos	111	1708	105	2068-83-9	87	C06001	HMDB00336	0.30510467	0.304458356	0.336064132	0.389590476	-0.459008132	-0.153903462	0.41233972	0.601589371	-1.031421039	-0.276939976	-0.583575544	-0.494132401	0.091028298	0.062599142	-1.022206957	0.360328262	-0.050346374	-0.258770729	0.926478658	2.22045E-16	-0.794958447	-0.608254714
X - 10426	NA	NA	25596	GC/MS	NA	1842.7	243	NA	NA	NA	NA	0.206862039	0.20730987	0.338053471	0.39110814	-0.166497434	0.040364605	0.550066815	0.236486001	-1.035074268	0.239961336	0.324761071	-0.337432698	-0.024702613	0.244905043	-0.106472245	0.139588014	-0.124883182	0.360398005	0.024107075	0.290428298	-0.360539545	-0.104250021
X - 12107	NA	NA	40143	LC/MS Neg	NA	1434.8	218.1	NA	NA	NA	NA	0.073019084	0.073321469	0.33896849	0.39137928	-1.938636665	-1.865617581	0	0.16099746	-1.938636665	-1.938636665	-1.938636665	-1.938636665	-1.938636665	-1.938636665	-1.938636665	-1.938636665	-1.938636665	-1.46967597	-1.938636665	-1.750425606	-1.938636665	-1.938636665
X - 13691	NA	NA	35500	LC/MS Neg	NA	4482	483.2	NA	NA	NA	NA	0.170642988	0.171715673	0.339959548	0.391736954	-0.268794897	-0.098151909	0	0.37704901	-0.268794897	-0.268794897	-0.268794897	-0.268794897	-0.268794897	-0.268794897	0.830819986	-0.268794897	-0.268794897	-0.268794897	-0.268794897	-0.268794897	0.167377109	-0.268794897
X - 11886	NA	NA	33231	LC/MS Neg	NA	5800	453.3	NA	NA	NA	NA	-0.193057045	0.198415074	0.349760982	0.40222513	0.165483733	-0.027573311	0.450860464	0.296942808	-0.443634374	0.699775167	-0.031490667	0.502470819	0.100297721	-0.443634374	0.015184135	0.360119006	-0.155134497	-0.163342798	-0.443634374	0.16398785	0.317726194	0.100569055
X - 12125	NA	NA	33540	LC/MS Pos	NA	1544	245.2	NA	NA	NA	NA	0.184350428	0.191714437	0.355232848	0.407104246	-0.514532116	-0.330181688	0.398669764	0.312634046	0.185317066	-0.733760863	-0.733760863	-0.556695057	-0.733760863	0.015381102	-0.733760863	-0.152918106	-0.402120707	-0.48207621	-0.415970093	-0.249230886	0.182821432	-0.733760863
azelate (nonanedioate)	Lipid	Fatty Acid Dicarboxylate	18362	LC/MS Neg	2029	1322	187.2	123-99-9	2266	C08261	HMDB00784	-0.210410416	0.218903583	0.355419707	0.407104246	0.295686413	0.085275997	0.480616429	0.339913066	0.046024438	0.294235551	0.048790164	-0.036975236	1.126357149	-0.049610501	-0.296521021	2.22045E-16	0.573800423	-0.141102841	0.650396243	-0.246540129	0.2569651	0.020096702
phosphate	Energy	Oxidative Phosphorylation	11438	GC/MS	461	1307.7	298.9	7664-38-2	1061	C00009	HMDB01429	-0.221595471	0.233733433	0.361796538	0.413584512	0.117563388	-0.104032083	0.634663779	0.249001889	-0.775225292	0.754665521	0.481190819	-0.303946965	0.431132855	-0.149544637	-0.094200795	-0.376440429	0.127337248	-0.002703652	0.20522395	2.22045E-16	-0.600021203	-0.045939232
carnitine	Lipid	Carnitine Metabolism	15500	LC/MS Pos	100000007	702	162.2	461-05-2	10917	C00318	HMDB00062	-0.1044149	0.111845928	0.368935624	0.420908698	0.06200601	-0.04240889	0.235210897	0.180697631	-0.316767653	0.281714301	0.197784717	2.22045E-16	0.147298687	-0.218280396	0.08782771	-0.014809116	0.02039069	0.058646195	-0.414758155	0.151432704	0.077979041	-0.130108685
X - 17502	NA	NA	40332	LC/MS Neg	NA	5093.4	297.3	NA	NA	NA	NA	0.431889038	0.46678249	0.373070422	0.424783154	-0.161871535	0.270017503	1.079837159	0.683737612	-1.525096764	1.248181059	0.525379205	-0.723606388	-0.334214787	-0.02891401	-0.3063893	0.827983971	-0.889648801	1.21405184	-0.166526951	0.963403299	0.583499711	0.232697764
X - 12450	NA	NA	33892	LC/MS Neg	NA	5397	251.4	NA	NA	NA	NA	0.64505364	0.699028904	0.374300905	0.425341938	-0.680458597	-0.035404956	0.741355427	1.442617659	-0.906340401	0.350093333	-0.358247608	-0.827593277	-1.660205029	1.542186381	1.391630101	0.202369252	-1.660205029	-1.660205029	1.899252709	-1.660205029	-0.610277703	0.236809742
malate	Energy	TCA Cycle	1303	GC/MS	409	1502	233	6915-15-7	525	C00149	HMDB00156	-0.226768813	0.248113132	0.3787291	0.428968964	0.002486689	-0.224282124	0.662992975	0.277539023	-0.49446027	1.045316992	0.056096739	-0.644547511	0.050027494	-0.47320876	0.220259396	2.22045E-16	-0.493968507	-0.233699065	-0.044579043	0.00249688	-0.493313199	-0.502526821
citrulline	Amino Acid	Urea cycle; Arginine and Proline Metabolism	2132	LC/MS Pos	391	715	176.1	372-75-8	9750	C00327	HMDB00904	-0.159902022	0.175049608	0.378984755	0.428968964	-0.002688056	-0.162590078	0.202385713	0.356735177	0.095764622	-0.285284948	-0.102697398	0.248733322	0.030044121	-0.570575628	0.155378497	0.044303926	-0.147804195	0.198522936	-0.770244231	-0.200281882	0.225780073	-0.398390194
stearoylcarnitine (C18)	Lipid	Fatty Acid Metabolism(Acyl Carnitine)	34409	LC/MS Pos	100001391	5300	428.4	18822-91-8	6426855	NA	HMDB00848	0.277558173	0.313946384	0.394014027	0.445104255	0.041662819	0.319220992	0.259580353	0.664469912	0.259359755	0.023716527	0.089749292	-0.389493339	0.224981861	0.674830449	-0.586627337	0.593050564	0.090206268	0.157687276	1.649619702	-0.306253458	-0.066994869	0.667470334
X - 13557	NA	NA	35335	LC/MS Neg	NA	3611	252	NA	NA	NA	NA	-0.099603913	0.114108161	0.399852776	0.450814405	0.088876702	-0.010727211	0.269901741	0.162341513	0.387640523	0.193014186	0.227932068	-0.070100628	-0.29410264	-0.053928342	0.285479649	-0.232562773	0.088560177	-0.216292076	0.105170498	-0.078069655	0.030723173	-0.025625548
X - 04357	NA	NA	16634	GC/MS	NA	1540.5	216	NA	NA	NA	NA	0.359678988	0.41543827	0.403587513	0.4537625	-0.413215657	-0.053536669	0.622808564	0.798861734	-1.018323457	0.324833338	0.108405874	-1.018323457	-0.462670582	-0.597655199	0.420813385	0.066630082	-0.793630719	1.315093697	-1.018323457	0.714761891	0.210989995	-0.800509699
nicotinamide	Cofactors and Vitamins	Nicotinate and Nicotinamide Metabolism	594	LC/MS Pos	432	1267	123.1	98-92-0	936	C00153	HMDB01406	-0.219520487	0.253806547	0.404045913	0.4537625	0.03616175	-0.183358737	0.230943782	0.532839684	0.36179183	0.042484612	-0.120925468	0.132167964	-0.234710188	-0.447068658	-1.362577835	0.010544214	0.065319466	0.116003676	0.219697621	-0.170906952	-0.498238508	0.416998344
gluconate	Xenobiotics	Food Component/Plant	587	GC/MS	338	1879.4	333	527-07-1	10690	C00257	HMDB00625	0.217350261	0.254676113	0.410128975	0.45969622	-0.48339616	-0.2660459	0.556820568	0.397105667	-0.878272665	-0.878272665	-0.079151438	-0.878272665	0.296988632	-0.148152041	0.349458971	-0.764858028	-0.52239226	-0.230042293	-0.072463172	-0.235469201	-0.878272665	0.107777592
N4-acetylcytidine	Nucleotide	Pyrimidine Metabolism Cytidine containing	35130	LC/MS Pos	100001413	2030	286.1	3768-18-1	107461	NA	HMDB05923	-0.202325049	0.239622001	0.414989689	0.464239438	-0.006375848	-0.208700897	0.126873088	0.518451334	0.189710855	2.22045E-16	-0.019284761	-0.163460549	-0.038844784	-0.136851183	0.00019998	0.457741253	0.439544422	-0.883823542	-0.883823542	-0.733760863	0.004489905	-0.1420245
urea	Amino Acid	Urea cycle; Arginine and Proline Metabolism	1670	GC/MS	533	1223.9	171	57-13-6	1176	C00086	HMDB00294	0.383624085	0.464551338	0.42503426	0.474552815	-0.263393576	0.120230509	1.195613151	0.570751428	-1.707602161	0.793580578	0.877341982	-1.322005871	0.041717593	0.469190799	-0.851205485	-0.061981792	0.6200925	-0.384780517	0.842601134	0.695594184	2.22045E-16	-0.247436244
X - 12408	NA	NA	33836	LC/MS Neg	NA	1790	285.2	NA	NA	NA	NA	0.121765441	0.150941714	0.435533664	0.485333056	-0.449794783	-0.328029342	0.0634942	0.328379025	-0.49446027	-0.358676947	-0.49446027	-0.40691616	-0.49446027	-0.49446027	0.061753396	-0.49446027	-0.491676805	0.400318554	-0.49446027	-0.49446027	-0.450357877	-0.49446027
X - 15489	NA	NA	37737	LC/MS Neg	NA	4518	253.1	NA	NA	NA	NA	-0.048759384	0.065224909	0.469123493	0.521752434	-0.034500006	-0.08325939	0.074845061	0.133082146	-0.037909573	-0.153500891	0.046310903	0.006776984	-0.034177452	-0.160051388	-0.096841351	-0.266703666	2.22045E-16	0.036139047	-0.290753451	0.006379607	0.088102448	-0.065605757
oleoylcarnitine (C18:1)	Lipid	Fatty Acid Metabolism(Acyl Carnitine)	35160	LC/MS Pos	100001501	5202	426.4	38677-66-6	6441392	NA	HMDB05065	-0.207276076	0.278791335	0.471497039	0.523379918	0.438558192	0.231282116	0.505190745	0.497126546	0.344086035	0.444301132	-0.064538521	0.194250128	1.274692185	0.760665632	-0.198328995	0.416009322	-0.024805119	-0.245900538	1.177977844	-0.230671818	0.020194707	0.406398006
glucuronate	Carbohydrate	Aminosugar Metabolism	15443	GC/MS	100000257	1888	217	207300-70-7	444791	C00191	HMDB00127	-0.261959423	0.354276015	0.473867838	0.524998086	0.009245194	-0.252714229	1.012283413	0.304607702	-1.431291727	1.092694815	-0.000100005	-0.433093275	0.818016163	-0.343617705	9.9995E-05	-0.327532317	0.267887445	-0.435099913	0.046310903	-0.263444848	-0.519866368	-0.699165253
asparagine	Amino Acid	Alanine and Aspartate Metabolism	11398	GC/MS	917	1651.2	231	70-47-3	6267	C00152	HMDB00168	0.002777922	0.003795365	0.478265764	0.526825315	-0.012578782	-0.00980086	0	0.008333767	-0.012578782	-0.012578782	-0.012578782	-0.012578782	-0.012578782	-0.012578782	-0.012578782	-0.012578782	-0.012578782	-0.012578782	-0.012578782	-0.012578782	0.01242252	-0.012578782
X - 18255	NA	NA	41359	LC/MS Pos	NA	2314.4	323.2	NA	NA	NA	NA	0.02726308	0.037248459	0.478265764	0.526825315	-0.854725376	-0.827462296	0	0.08178924	-0.854725376	-0.854725376	-0.854725376	-0.854725376	-0.854725376	-0.854725376	-0.854725376	-0.854725376	-0.854725376	-0.609357655	-0.854725376	-0.854725376	-0.854725376	-0.854725376
X - 11491	NA	NA	32808	LC/MS Neg	NA	4846	567.3	NA	NA	NA	NA	0.023617174	0.032267203	0.478265764	0.526825315	-1.172797187	-1.149180013	0	0.070851522	-1.172797187	-1.172797187	-1.172797187	-1.172797187	-1.172797187	-1.172797187	-1.172797187	-1.172797187	-0.960242619	-1.172797187	-1.172797187	-1.172797187	-1.172797187	-1.172797187
undecanedioate	Lipid	Fatty Acid Dicarboxylate	35671	LC/MS Neg	100001617	2376	215.1	1852-04-6	15816	NA	HMDB00888	-0.148650488	0.204320636	0.480852597	0.528662033	-0.317834658	-0.466485145	0.48900878	0.285858375	0.330741562	-0.669430654	0.088377111	-0.669430654	-0.669430654	-0.385662481	-0.188862905	-0.669430654	-0.669430654	0.134443477	-0.41113113	-0.669430654	-0.669430654	-0.669430654
X - 11818 - retired for 2-aminoheptanoic acid	Lipid	Fatty Acid_ Amino	33163	LC/MS Pos	NA	2535	146.1	NA	NA	NA	NA	0.144577607	0.201222692	0.486206758	0.533528408	0.045895723	0.19047333	0.277784233	0.395778169	-0.281567471	-0.199915425	0.120977927	0.21993842	0.370045163	-0.183201944	0.51234447	0.405665088	0.506275287	-0.111043299	-0.368892128	-0.004912044	0.121686518	0.83633802
2-aminobutyrate	Amino Acid	Glutathione Metabolism	1577	GC/MS	1128	1215.7	130	1492-24-6	439691	C02261	HMDB00650	0.183686529	0.256594693	0.487773071	0.534227649	-0.156973164	0.026713365	0.694168495	0.276607917	-1.227241431	0.317216603	0.299511824	-0.498897053	0.324544237	0.024887716	0.106879362	-0.320618573	0.301215087	0.209288005	0.369423337	0.070365263	-0.474975971	-0.046043939
propionylcarnitine (C3)	Lipid	Fatty Acid Metabolism (also BCAA Metabolism)	32452	LC/MS Pos	100001162	1589	218.2	17298-37-2	107738	C03017	HMDB00824	-0.130713081	0.20083716	0.527415149	0.576546978	0.105946168	-0.024766913	0.435436798	0.315709426	0.400921468	0.44372382	-0.384046141	-0.357246536	0.42637823	-0.562469857	0.233014671	0.137324191	0.208476514	0.433015422	-0.30069977	-0.071173819	-0.005615739	-0.294773826
palmitate (16:0)	Lipid	Long Chain Fatty Acid	1336	LC/MS Neg	424	5619	255.3	57-10-3	985	C00249	HMDB00220	-0.111047787	0.172814671	0.5325801	0.581088344	0.202521441	0.091473654	0.182606942	0.356817719	-0.075262485	0.334684926	0.139501039	0.387504783	0.22617894	0.468627683	-0.020202707	0.093490343	-0.496429743	-0.098495247	0.776522789	0.027615167	2.22045E-16	0.072134598
X - 04084	NA	NA	16143	GC/MS	NA	2393.9	441.3	NA	NA	NA	NA	-0.181890032	0.284583983	0.534739825	0.582339771	-0.251258171	-0.433148203	0.517195518	0.506687739	0.113150098	-0.298540816	0.367901688	-0.957373177	-0.481428647	0.095946341	-0.957373177	-0.957373177	-0.0062193	-0.957373177	-0.032523192	-0.957373177	-0.233193887	0.107148916
heptanoate (7:0)	Lipid	Medium Chain Fatty Acid	1644	LC/MS Neg	925	3695	129.2	111-14-8	8094	C17714	HMDB00666	0.118554841	0.186249547	0.536379494	0.583021189	0.066580173	0.185135014	0.195848852	0.384800775	0.122483084	-0.031181117	-0.175902205	0.352837591	0.064663513	0.173112618	0.530039843	-0.418246442	-0.107585211	0.399245808	0.132956227	0.854117411	0.25595918	-0.153384307
glycerol	Lipid	Glycerolipid Metabolism	15122	GC/MS	1254	1311	205	56-81-5	753	C00116	HMDB00131	-0.184224083	0.292015795	0.539955177	0.585800428	0.197684052	0.013459969	0.388832087	0.579261223	-0.080126044	0.689088957	0.516588984	-0.214555534	0.077423897	0.623207432	1.197461653	-0.070851741	-0.489879859	2.22045E-16	-0.487434671	-0.11867093	-0.601845022	0.069152859
citraconate	Xenobiotics	Food Component/Plant	18367	GC/MS	100000450	1382	259	498-23-7	643798	C02226	HMDB00634	-0.208683084	0.336380973	0.546610954	0.591579036	0.344737082	0.136053998	0.384637276	0.686718381	0.009455159	-0.045415864	0.380489122	0.479768299	0.899388694	0.95215968	0.729189772	0.785498442	-1.080575926	-0.078826781	-0.225646682	0.178564508	-0.577677931	0.541800898
1-(1-enyl-palmitoyl)-GPE (P-16:0)*	Lipid	Lysoplasmalogen	39270	LC/MS Neg	100003000	6153	436.4	NA	NA	NA	NA	0.32230161	0.520484836	0.547339212	0.591579036	0.071890351	0.39419196	0.569693878	1.069519036	0.210098838	-0.359106469	0.495366749	-0.666310527	0.679403163	0.246000333	1.833572972	-0.05794696	-0.599292605	-0.666310527	1.73591196	-0.279052746	1.74869538	-0.413850165
xylitol	Carbohydrate	Pentose Metabolism	41319	GC/MS	543	1677.6	217	87-99-0	6912	C00379	HMDB02917	0.127729739	0.221453796	0.574749736	0.620039584	-0.222785938	-0.095056199	0.380609402	0.404993455	-0.759928214	-0.001701447	-0.147108865	-0.424647928	0.219456763	-0.22589734	-0.230168166	-0.759928214	0.289530363	2.22045E-16	0.185400146	0.226816797	-0.662617976	0.321358599
2-hydroxystearate	Lipid	Fatty Acid Monohydroxy	17945	LC/MS Neg	1239	5705	299.4	629-22-1	69417	C03045	NA	-0.162811515	0.287213527	0.581253953	0.625882066	-0.001713472	-0.164524987	0.442253389	0.547661736	-0.309382499	-0.296386513	-0.338273859	0.314737744	0.620737765	-0.62511477	-1.254915283	-0.018469516	0.255262181	0.237361989	0.341033248	-0.51835389	0.338826606	-0.236355445
X - 11400	NA	NA	32717	LC/MS Pos	NA	2855	828.2	NA	NA	NA	NA	0.203266136	0.360707133	0.583457236	0.627080207	-0.200189903	0.003076233	0.90284182	0.468777813	0.56508651	0.396491633	0.340179641	-0.821662603	-1.481044698	-0.188017749	-0.291020974	-0.316767653	-0.182841692	-0.735637232	0.290951721	0.188634919	0.479396874	0.782987885
caproate (6:0)	Lipid	Medium Chain Fatty Acid	32489	LC/MS Neg	926	2766	115.2	142-62-1	8892	C01585	HMDB00535	-0.066721787	0.119394466	0.58655192	0.629230138	0.057473035	-0.009248751	0.188152981	0.225895723	0.224742273	0.195649017	0.041525747	0.074550731	-0.24910259	0.279448268	0.193838317	-0.031697087	-0.193948893	-0.461242124	0.085443482	0.148850947	-0.111602177	0.007670506
3-hydroxybutyrate (BHBA)	Lipid	Ketone Bodies	542	GC/MS	254	1203.5	116.9	625-72-9	441	C01089	HMDB00357	0.235579834	0.424953934	0.58951118	0.631227055	-0.40485467	-0.169274836	0.527263614	0.855381961	-1.018877321	0.273988745	-0.141678778	-0.843737539	-0.293968457	0.436511477	-0.404665428	0.128569101	-0.509493179	-0.584472164	1.652574027	-0.302322049	-1.436325295	-0.50385001
palmitoylcarnitine (C16)	Lipid	Fatty Acid Metabolism(Acyl Carnitine)	22189	LC/MS Pos	100000776	5179	400.4	6865-14-1	461	C02990	HMDB00222	-0.15346752	0.308139215	0.62745356	0.67060557	0.350754039	0.197286519	0.208156952	0.660400563	0.532156494	0.483104931	0.087461276	0.163818085	0.48722941	0.913286223	-0.738772359	0.152892746	-0.1030299	-0.002102208	1.373310434	-0.488086137	0.136452123	0.531627751
X - 16982 - retired - isoleucine ms ion (junk)	NA	NA	39568	LC/MS Pos	NA	1622.9	191.9	NA	NA	NA	NA	0.073650776	0.15950957	0.65253138	0.696114181	-0.065521851	0.008128925	0.373195661	0.230294521	-0.402120707	0.217849563	-0.434636485	-0.117095772	0.408394148	-0.3137523	-0.0216323	-0.082838278	0.01242252	0.079273181	0.429507103	0.144360051	0.127601345	-0.301780997
X - 15624	NA	NA	37873	LC/MS Neg	NA	4982	424.7	NA	NA	NA	NA	0.042705359	0.095167585	0.661616124	0.704498651	-0.041763533	0.000941825	0.132879401	0.186650958	0.148850947	0.044877759	-0.16028613	-0.129539371	-0.11272087	0.078164021	-0.089705913	0.43502391	-0.218031639	-0.094200795	0.030723173	-0.133417113	0.008860628	-0.008939842
1-pentadecanoyl-GPC (15:0)*	Lipid	Lysophospholipid	37418	LC/MS Pos	100002173	5563	482.3	NA	NA	NA	HMDB10381	0.091121135	0.209963987	0.67199975	0.714232636	-0.154287727	-0.063166592	0.139665922	0.450331872	-0.257864404	-0.090034123	-0.240162556	-0.246540129	0.063162575	0.425921117	-0.326007187	0.243573433	-0.289283354	-0.219400565	0.107687805	-1.018877321	0.234202179	0.273684563
X - 15461	NA	NA	37709	LC/MS Pos	NA	2125	160.1	NA	NA	NA	NA	-0.146249333	0.341758623	0.676280428	0.717456173	0.009522247	-0.136727085	0.564299631	0.63554763	-0.21183276	0.036717583	-0.469523744	0.965766375	-0.273516217	-0.468404908	-1.4929891	0.261209752	0.60278474	-0.243473818	0.54893033	-0.347856795	-0.175544573	0.084800602
4-methyl-2-oxopentanoate	Amino Acid	Leucine Isoleucine and Valine Metabolism	22116	LC/MS Neg	100000551	2200	129.2	816-66-0	70	C00233	HMDB00695	0.131513849	0.308803368	0.677732527	0.717672565	-0.117186511	0.014327337	0.323623149	0.638281397	-0.411583789	-0.340520419	0.397231303	-0.021325787	-0.209733864	-0.44519395	-1.345152418	2.22045E-16	0.185150884	0.969148801	0.267504875	0.048790164	0.453810729	-0.005113049
octanoylcarnitine (C8)	Lipid	Fatty Acid Metabolism(Acyl Carnitine)	33936	LC/MS Pos	100001247	4100	288.3	3671-77-0	123701	C02838	HMDB00791	0.134011209	0.327160633	0.689302868	0.728582995	-0.501010467	-0.366999258	0.616623317	0.570915942	-0.917041013	0.456791735	-0.917041013	-0.917041013	-0.210721031	-0.38580955	-0.917041013	0.306969861	-0.917041013	-0.084577976	0.445903029	0.082685367	-0.917041013	-0.917041013
X - 10503	NA	NA	27264	GC/MS	NA	1452.4	244	NA	NA	NA	NA	0.13184374	0.341669049	0.706338437	0.745219452	-0.483739442	-0.351895703	0.472669712	0.671665351	-0.245261357	0.1434941	-0.413094135	-0.95191791	-0.95191791	-0.95191791	0.786318711	-0.95191791	-0.188862905	0.531627751	-0.390970662	-0.95191791	-0.097502581	-0.95191791
deoxycarnitine	Lipid	Carnitine Metabolism	36747	LC/MS Pos	100001662	759	146.1	6249-56-5	134	C01181	HMDB01161	0.054284088	0.152833654	0.728616295	0.767315695	-0.048044483	0.006239605	0.336813271	0.236427463	-0.101147182	0.47871557	-0.345735004	-0.322273517	0.050217716	-0.120699785	0.134530893	2.22045E-16	-0.051503843	-0.130450429	0.359351359	-0.444101992	0.051833149	0.257197091
ethanolamine	Lipid	Phospholipid Metabolism	34285	GC/MS	420	1074	102	141-43-5	700	C00189	HMDB00149	-0.077677278	0.232445382	0.744015813	0.782100717	-0.0602136	-0.137890878	0.405847956	0.422077754	-0.686568865	0.146867076	0.26589648	-0.251285857	0.224023164	0.4069307	-0.123298216	-0.17387731	-0.412187654	-0.085013374	-0.100372974	-0.229664768	-0.971803442	0.448269137
alpha-hydroxyisocaproate	Amino Acid	Leucine Isoleucine and Valine Metabolism	22132	LC/MS Neg	100000706	1854	131.2	10303-64-7	83697	C03264	HMDB00746	0.08406011	0.261410378	0.753315279	0.790431178	-0.123611023	-0.039550913	0.395635485	0.501209001	0.01222497	-0.817577259	-0.057629113	0.104990447	0.13993584	-0.530858278	-0.817577259	-0.275094957	0.156490797	0.732319816	0.558529484	0.216159218	-0.19723217	-0.198694871
palmitoleate (16:1n7)	Lipid	Long Chain Fatty Acid	33447	LC/MS Neg	452	5477	253.3	373-49-9	445638	C08362	HMDB03229	-0.07724791	0.25677636	0.768687259	0.804057114	0.265079779	0.187831869	0.293823333	0.524147378	-0.113280686	0.654146443	0.349529476	0.357394685	0.077608979	0.770524802	0.652637637	0.319398739	-0.832869124	0.049456609	0.80307724	0.148678592	-0.054245015	-0.166172655
histidine	Amino Acid	Histidine Metabolism	59	LC/MS Neg	355	757	154.1	5934-29-2	6274	C00135	HMDB00177	-0.031824625	0.105981298	0.769098109	0.804057114	-0.025002861	-0.056827487	0.130862383	0.213522775	-0.207393241	0.037488444	0.109033761	-0.113504701	0.04936143	0.017643435	0.103278349	0.021957167	-0.239527031	0.173785226	-0.51617323	-0.142716302	0.087552897	-0.017247893
oxalate (ethanedioate)	Cofactors and Vitamins	Ascorbate and Aldarate Metabolism	20694	GC/MS	100000841	1175.1	190	144-62-7	971	C00209	HMDB02329	-0.045639723	0.176994586	0.800884397	0.835768654	-0.202151314	-0.247791037	0.318800589	0.316582355	0.101653654	-0.547835449	2.22045E-16	-0.016739324	-0.547835449	-0.547835449	-0.438504962	0.04449524	-0.037805715	-0.419158435	-0.547835449	-0.547835449	0.286606494	-0.022245609
tigloylglycine	Amino Acid	Leucine Isoleucine and Valine Metabolism	1598	LC/MS Pos	1161	2523	158.1	35842-45-6	6441567	NA	HMDB00959	0.105200492	0.439099414	0.814697366	0.84864309	-0.150053382	-0.04485289	0.504724162	0.895677499	0.278994444	2.22045E-16	-0.148036079	-1.007857925	0.126632651	0.244435265	-1.483245887	0.760244924	0.169320745	-0.717030121	1.603641144	-0.361831071	-0.025728149	-0.593482857
X - 13452	NA	NA	35215	LC/MS Pos	NA	3606	192.2	NA	NA	NA	NA	0.063762434	0.281422597	0.824570274	0.857374155	-0.204652669	-0.140890235	0.52856235	0.492099269	-0.73417753	0.03411153	-0.73417753	-0.080234393	0.491214578	-0.640364995	-0.73417753	0.438706442	2.22045E-16	-0.287548748	0.575432893	0.310348243	-0.339817827	-0.590590592
X - 11687	NA	NA	33031	LC/MS Pos	NA	2182	384.1	NA	NA	NA	NA	0.038694454	0.177518415	0.831111757	0.862615993	-0.099689385	-0.060994931	0.442848949	0.232118631	0.577904665	-0.026138658	-0.064538521	-0.423730917	-0.561943495	-0.389050567	0.062035391	2.22045E-16	0.025375306	-0.372949516	0.261902619	0.108495596	0.049742092	-0.294505298
X - 13005	NA	NA	34690	LC/MS Neg	NA	3519	197.1	NA	NA	NA	NA	0.023265742	0.114542826	0.842445998	0.872804412	0.016415147	0.039680888	0.18091953	0.216544428	0.251614383	-0.037079008	0.01093994	-0.240798487	0.097398906	-0.037701867	2.22045E-16	0.017545179	0.133393883	0.127337248	-0.161813296	0.188303628	0.424417701	-0.334354481
1_2-propanediol	Xenobiotics	Chemical	38002	GC/MS	100001176	1041	117	57-55-6	1030	C00583	HMDB01881	-0.032765033	0.167167413	0.847889064	0.875056821	-0.057928274	-0.090693307	0.387204741	0.244480665	-0.6680644	0.085351667	0.013607003	-0.108922407	0.388386767	-0.354534379	0.002097798	-0.544899604	-0.120023043	0.226497919	0.103729186	-0.21418381	2.22045E-16	0.085076172
X - 03998	NA	NA	16028	GC/MS	NA	1252	171	NA	NA	NA	NA	0.059330313	0.303945129	0.848501867	0.875056821	-0.107144204	-0.047813891	0.500498462	0.565832971	-0.813057477	-0.007528266	0.562810679	-0.285417971	0.007472015	-0.148848097	-0.280640258	0.022348404	0.518436587	-0.189467025	0.491703965	-0.813057477	-0.813057477	0.782256356
arabitol	Carbohydrate	Pentose Metabolism	15964	GC/MS	100000012	1687.5	217	7643-75-6	94154	C01904	HMDB00568	0.045222156	0.232734782	0.849185576	0.875056821	-0.023879401	0.021342755	0.657240959	0.212537403	-0.818256992	0.510125379	0.587842219	-0.632993258	0.233885648	2.22045E-16	0.180069022	-0.155484903	0.30498157	0.338113746	-0.025728149	-0.000700245	-0.226022692	-0.223143551
3-hydroxydecanoate	Lipid	Fatty Acid Monohydroxy	22053	LC/MS Neg	100000997	4681	187.2	5561-87-5	26612	NA	HMDB02203	-0.041242432	0.230800684	0.861160283	0.884677823	0.035827856	-0.005414576	0.258519919	0.472669219	0.11395349	0.456221592	-0.108699417	-0.162989628	-0.119346758	0.530569426	-0.210721031	0.530628251	-0.969691509	-0.066246646	0.012718772	0.411712221	-0.254247296	-0.033453376
erythronate*	Carbohydrate	Aminosugar Metabolism	33477	GC/MS	100001320	1546.9	292.1	88759-55-1	2781043	NA	HMDB00613	-0.043442688	0.243893794	0.861599271	0.884677823	-0.093582843	-0.137025531	0.629345371	0.297927744	-0.998314567	0.698830997	-0.093651556	-0.293834292	0.219055205	-0.234963128	0.077886539	-0.536485371	-0.213936071	0.31488373	-0.493804639	0.101834306	-0.347856795	0.09921165
X - 04987	NA	NA	17628	GC/MS	NA	2091.1	427.2	NA	NA	NA	NA	0.022696071	0.13574598	0.870000916	0.891712169	-0.066490505	-0.043794433	0.222142502	0.253319322	-0.313478627	-0.210967975	0.212446542	0.115023677	-0.13547614	-0.17411532	0.201552125	-0.106806004	0.228648372	-0.525939262	-0.067101804	-0.030459207	-0.195285223	0.275356423
alpha-tocopherol	Cofactors and Vitamins	Tocopherol Metabolism	1561	GC/MS	1105	2305.4	502.5	59-02-9;10191-41-0	14985	C02477	HMDB01893	0.0336434	0.22852629	0.885403747	0.905884616	-0.120363454	-0.086720055	0.54515746	0.321243268	-1.036201029	0.390216097	0.152978565	-0.108810906	2.22045E-16	0.039989648	-0.102365007	-0.419766893	0.139414056	-0.184644252	0.125133731	-0.053506268	-0.70097776	0.376242249
X - 11533	NA	NA	32850	LC/MS Neg	NA	4904	243.2	NA	NA	NA	NA	-0.019526828	0.139645344	0.891112616	0.909361532	0.067268706	0.047741878	0.201829257	0.271393251	0.36983793	0.04449524	0.146780731	-0.11272087	-0.112049504	0.176303484	0.439930945	-0.206532286	2.22045E-16	0.090480353	-0.24910259	-0.346724613	0.17889904	0.346422567
X - 12257	NA	NA	33679	LC/MS Neg	NA	1791	269.1	NA	NA	NA	NA	0.05177851	0.378572368	0.893478062	0.909361532	-0.007670638	0.044107871	0.69750337	0.669131814	-1.048394573	0.870204908	0.246000333	0.05600219	-0.162166051	2.22045E-16	-0.719696516	-0.32462272	0.562867638	-0.812155967	1.333262715	0.304391686	0.279448268	-0.226524259
X - 11412	NA	NA	32729	LC/MS Pos	NA	3836	204.2	NA	NA	NA	NA	0.024650858	0.184566166	0.895963386	0.909361532	0.050327937	0.074978795	0.478618464	0.222940699	-0.643214812	0.045164552	-0.142255048	0.473746616	0.518198378	-0.105138318	-0.294371061	0.059871397	0.484707496	0.142714102	0.042197049	0.263901544	-0.051503843	0.132430787
X - 04595	NA	NA	16959	GC/MS	NA	1275.4	130	NA	NA	NA	NA	0.047542778	0.356837881	0.896216886	0.909361532	-0.35390344	-0.306360662	0.671672781	0.623182253	-0.997771974	-0.002002003	-0.340801595	-0.997771974	0.568830346	0.408527082	-0.997771974	-0.450201002	-0.997771974	-0.429092039	0.637740173	0.001998003	-0.997771974	0.067097744
X - 12051	NA	NA	33403	LC/MS Pos	NA	5739	456.4	NA	NA	NA	NA	0.053075231	0.400274591	0.896709545	0.909361532	-0.252585468	-0.199510237	0.680977688	0.73527054	-1.014454981	-0.75395932	-0.215423428	-0.007024615	0.727935006	0.135666611	-1.098712294	-0.162518929	-1.097812608	-0.538368127	0.896781661	-0.826907171	0.60070289	0.295575835
4-vinylphenol sulfate	Xenobiotics	Benzoate Metabolism	36098	LC/MS Neg	100001755	3323	199.1	2628-17-3	6426766	C05627	HMDB04072	0.049967056	0.435728319	0.910599332	0.921821507	-0.003304109	0.046662947	0.251771033	0.940052174	-0.129311736	0.364504215	0.10490041	-0.29961971	-0.056993722	-1.00758399	-1.00758399	1.168760049	0.201225087	-0.060280931	-1.00758399	-0.075909594	0.797912519	1.411011364
X - 13496	NA	NA	35270	GC/MS	NA	2103.4	372.2	NA	NA	NA	NA	-0.033292111	0.299183363	0.913236564	0.922866475	-0.079515487	-0.112807598	0.208642989	0.640158906	0.232618522	-0.234963128	-0.18140198	-0.249487527	0.035656677	0.163223681	0.048885398	-1.058142356	2.22045E-16	0.27778324	0.321576124	0.140457353	-1.35751256	0.448460739
2-hydroxybutyrate (AHB)	Amino Acid	Glutathione Metabolism	21044	GC/MS	100000933	1169.4	131	3347-90-8	440864	C05984	HMDB00008	0.035671515	0.341574849	0.918551326	0.926608794	-0.008370967	0.027300547	0.512408307	0.656697204	-0.421442063	0.563607809	-0.195528384	-0.502692124	0.514199924	2.22045E-16	-0.600750331	-0.386398045	0.104990447	0.776430785	1.284317005	0.067471715	-0.798729943	-0.201626708
methyl-4-hydroxybenzoate	Xenobiotics	Benzoate Metabolism	34386	GC/MS	100001252	1515	209	99-76-3	7456	D01400	HMDB32572	-0.011637003	0.158944685	0.942841915	0.949446762	-0.039479967	-0.051116969	0.269920065	0.292193976	-0.087520598	0.127425288	0.168898536	-0.489716661	0.0835136	-0.021223636	0.116893751	-0.311428466	0.105620482	-0.329198753	0.236099262	0.227135573	-0.596565083	0.112614144
3-hydroxyoctanoate	Lipid	Fatty Acid Monohydroxy	22001	LC/MS Neg	100000773	3463	159.2	88930-08-9	26613	NA	HMDB01954	-0.014855166	0.247975769	0.953216836	0.958216225	-0.228538618	-0.243393783	0.453733664	0.439934178	0.164666622	0.257815473	-0.575719764	-0.786359562	-0.203095856	-0.11945944	-0.578569276	0.397836081	-0.797175251	0.047646653	-0.797175251	0.110915061	-0.531708835	0.077146209
threonine	Amino Acid	Glycine Serine and Threonine Metabolism	1284	GC/MS	564	1412.3	218.1	72-19-5	6288	C00188	HMDB00167	0.008547577	0.176608638	0.962194926	0.965553372	-0.041754054	-0.033206477	0.463801559	0.206947721	-0.678849876	0.26589648	0.441732747	-0.357818455	0.120268832	-0.291690094	0.117694143	0.228887026	-0.094970238	0.28103503	-0.267879445	2.22045E-16	-0.183322057	-0.088612658
glutamine	Amino Acid	Glutamate Metabolism	53	LC/MS Pos	563	684	147.2	56-85-9	5961	C00064	HMDB00641	-0.003502232	0.115365303	0.9762808	0.977787798	-0.006780271	-0.010282503	0.266817718	0.169036339	-0.403916308	0.071296882	0.084433056	-0.101036544	0.315321558	-0.168537002	0.14384057	0.016758784	0.176051944	2.22045E-16	-0.323102018	-0.014098924	0.182571526	-0.106027405
2-methylbutyrylcarnitine (C5)	Amino Acid	Leucine Isoleucine and Valine Metabolism	35431	LC/MS Pos	100001509	2439	246.1	31023-25-3	6426901	NA	HMDB00378	-0.005592476	0.196721475	0.977787798	0.977787798	-0.094305631	-0.099898106	0.497240129	0.250922747	0.158284979	0.613129473	-0.564402225	-0.543865478	-0.134674903	-0.151869949	-0.491676805	0.103278349	-0.088831214	-0.007226045	0.031595562	0.14496577	0.089840704	-0.52915933
