# Supplementary material for: A window into extreme longevity; the circulating metabolomic signature of the naked mole-rat, a mammal that shows negligible senescence
Source: GeroScience. 2018 Apr 20;40(2):105–21. doi: 10.1007/s11357-018-0014-2 (PMC5964061; doi:10.1007/s11357-018-0014-2)
Supplement: Supplementary file 3 — (CSV 84 kb) [file 11357_2018_14_MOESM3_ESM.csv]

compound_id	biochemical	kegg_id	super.pathway	sub.pathway	late.torpor.vs.torpor.entrance_effect	late.torpor.vs.torpor.entrance_effect.error	late.torpor.vs.torpor.entrance_p.value	late.torpor.vs.torpor.entrance_p'.value	mean.ln.count_torpor.entrance	mean.ln.count_late.torpor	sd.ln.count_torpor.entrance	sd.ln.count_late.torpor	torpor.entrance_1	torpor.entrance_2	torpor.entrance_3	torpor.entrance_4	torpor.entrance_5	torpor.entrance_6	torpor.entrance_7	late.torpor_1	late.torpor_2	late.torpor_3	late.torpor_4	late.torpor_5	late.torpor_6	metabolon.compound_id	used.in.nmr.vs.mouse.analysis
104	Cystathionine	C00542	Amino Acid	Serine biosynthesis and one-carbon metabolism	2.809309861	0.135402376	3.60E-10	9.58E-08	-0.609391021	2.19991884	0.060021762	0.354947741	-0.65836434	-0.56946323	-0.56918256	-0.71726514	-0.54707964	-0.5883505	-0.61603174	2.2814127	2.13628757	2.0592279	2.45015983	1.62205407	2.65037097	NA	FALSE
38	S-Allantoin	C02350	Nucleotide	Nucleotides	2.125957746	0.158722938	3.73E-08	4.96E-06	-0.689098859	1.436858887	0.196990694	0.364002041	-0.95053904	-0.543965506	-0.859614192	-0.87204688	-0.511626773	-0.485259014	-0.600640609	1.783176873	1.298684931	1.043241766	1.887118644	1.560136205	1.048794903	NA	FALSE
13	methionine	C00073	Amino Acid	Amino acids	-1.140214456	0.101246637	2.23E-07	1.98E-05	-0.081348197	-1.221562653	0.243705961	0.039862221	-0.37205957	-0.11254149	0.0733346	-0.08381124	-0.4225466	0.1772066	0.17098032	-1.26974824	-1.23576598	-1.23200222	-1.15158086	-1.23447302	-1.2058056	1302	TRUE
262	Maleamate	C01596	Other tentative assignments	Other tentative assignments	-0.934330121	0.086631329	3.46E-07	2.30E-05	0.01866848	-0.915661641	0.148350424	0.164114965	-0.100257251	0.183216637	0.118049924	-0.159800536	0.152676373	-0.145811618	0.082605833	-1.053854423	-1.065476418	-0.662418196	-0.99939328	-0.942909559	-0.769917968	NA	FALSE
26	2-hydroxybutyrate AHB	C06001	Amino Acid	Amino acids	-0.946666207	0.096504866	8.96E-07	4.76E-05	0.029707057	-0.91695915	0.23273007	0.03463149	-0.26567098	0.12854399	0.11379333	0.12148848	-0.33883987	0.20315846	0.24547599	-0.90865731	-0.89756974	-0.94511003	-0.92586784	-0.8641288	-0.96042118	NA	FALSE
120	5-Guanidino-2-oxopentanoate	C03771	Amino Acid	Arginine and proline metabolism	0.437405907	0.045561318	1.11E-06	4.92E-05	-0.491863416	-0.054457508	0.035953402	0.114905226	-0.41101301	-0.51306289	-0.5073893	-0.49746223	-0.50362902	-0.50586896	-0.5046185	-0.16966443	-0.02171112	0.14640521	-0.16042364	-0.06376697	-0.0575841	NA	FALSE
123	Creatinine	C00791	Amino Acid	Arginine and proline metabolism	2.129567977	0.226249071	1.35E-06	5.13E-05	-0.382114108	1.747453869	0.223307707	0.551356073	-0.774964944	-0.438450954	-0.499697697	-0.101393747	-0.205144616	-0.404368485	-0.250778312	2.2455064	2.174539016	0.882561143	2.170633843	1.656637068	1.354845746	513	TRUE
10	isoleucine	C00407	Amino Acid	Amino acids	1.205885525	0.130136133	1.57E-06	5.23E-05	-0.82359322	0.382292305	0.254785528	0.206089563	-0.89540428	-0.96675656	-1.24477352	-0.51844459	-0.53799623	-0.72762117	-0.87415619	0.59083359	0.6520815	0.14500182	0.21268197	0.4116287	0.28152625	1125	TRUE
195	Glycocholate	C01921	Lipid	Bile acids	2.498375268	0.279168586	2.22E-06	6.55E-05	-0.68233967	1.816035598	0.00398031	0.744257815	-0.68862407	-0.6816097	-0.68540514	-0.68194377	-0.67709274	-0.68345066	-0.67825161	2.8833355	2.50530519	1.31332453	1.54308104	1.7421578	0.90900953	NA	FALSE
36	Guanine	C00242	Nucleotide	Nucleotides	-1.098031144	0.124616426	2.58E-06	6.86E-05	-0.113787761	-1.211818905	0.296047473	0.072140345	-0.458767728	-0.193577473	0.11370815	-0.159655866	-0.499283975	0.215169172	0.185893396	-1.350255631	-1.195554382	-1.186104306	-1.143307487	-1.21841685	-1.177274771	NA	FALSE
98	5-L-Glutamyl-taurine	C05844	Peptide	Gamma-glutamyls	2.117399457	0.276332576	9.82E-06	0.000237404	-0.68012499	1.437274467	0.281759567	0.668935762	-0.69534599	-0.75876953	-0.06110465	-0.79748794	-0.8242043	-0.90531624	-0.71864628	2.35485468	1.57333842	1.59799737	1.76403772	0.83517445	0.49824416	NA	FALSE
23	5-Aminolevulinate/hydroxyproline	C00430	Amino Acid	Amino acids	-0.279370207	0.037950922	1.43E-05	0.000293528	-0.282785431	-0.562155637	0.080300041	0.049992977	-0.389578108	-0.330147095	-0.137381401	-0.247360831	-0.281558867	-0.263173905	-0.330297807	-0.552072769	-0.550766132	-0.655334196	-0.504210241	-0.563353335	-0.547197151	NA	FALSE
24	aminoadipate	C00956	Amino Acid	Amino acids	-1.044199348	0.141922104	1.43E-05	0.000293528	0.110137204	-0.934062143	0.33791478	0.078349431	-0.1012409	0.4357274	0.13067889	-0.34363732	0.25517422	-0.18492101	0.57917915	-0.81063966	-0.9726931	-0.87396282	-1.02967086	-0.9582635	-0.95914292	NA	FALSE
233	PEP-160/00	LMGP02070001	Lipid	1Z-alkenylglycerophosphoethanolamines�	2.860278253	0.395104614	1.67E-05	0.000316678	-0.618385324	2.241892928	0.08405128	1.049327234	-0.56010868	-0.68124831	-0.67366889	-0.46364981	-0.59210051	-0.67663373	-0.68128734	3.95283535	2.97171458	1.97012856	2.01689556	1.14454748	1.39523604	NA	FALSE
12	lysine	C00047	Amino Acid	Amino acids	1.760492385	0.256975331	2.76E-05	0.00044433	-0.353732723	1.406759662	0.50902788	0.398038428	-0.58395976	-0.46243037	-0.52759775	0.68918368	-0.39720183	-0.95176251	-0.24236052	1.8079484	1.60851859	1.13522033	1.55639899	0.73110084	1.60137082	NA	FALSE
103	L-Homocysteine	C00155	Amino Acid	Serine biosynthesis and one-carbon metabolism	-2.032742944	0.298734354	2.94E-05	0.00044433	2.249603314	0.21686037	0.681827988	0.27647588	1.09397727	2.41850703	2.08222249	3.27493808	2.37638592	1.84443559	2.65675682	0.10372246	-0.0621829	0.18099084	0.03594336	0.71120049	0.33148797	NA	FALSE
62	Orthophosphate	C00009	Nucleotide	Nucleotides	2.14089859	0.314870638	2.96E-05	0.00044433	-0.63329581	1.50760278	0.408409788	0.710298079	-0.27489664	-0.62772057	-0.63040253	-1.47388586	-0.41477964	-0.71232749	-0.29905794	1.61001056	1.49903814	0.80593666	0.68436678	2.62190435	1.82436019	11438	FALSE
11	leucine	C00047	Amino Acid	Amino acids	1.048839959	0.155472886	3.17E-05	0.00044433	-0.868757111	0.180082848	0.366062135	0.104900246	-1.340466122	-1.11752647	-1.180784952	-0.464175969	-0.368388791	-0.810557486	-0.799399986	0.110634472	0.158594003	0.199776974	0.374408454	0.073761527	0.163321656	NA	FALSE
249	6-Aminohexanoate	C02378	Other tentative assignments	Other tentative assignments	1.048839959	0.155472886	3.17E-05	0.00044433	-0.868757111	0.180082848	0.366062135	0.104900246	-1.340466122	-1.11752647	-1.180784952	-0.464175969	-0.368388791	-0.810557486	-0.799399986	0.110634472	0.158594003	0.199776974	0.374408454	0.073761527	0.163321656	NA	FALSE
3	asparagine	C00152	Amino Acid	Amino acids	-0.889697395	0.133917233	3.64E-05	0.000484428	-0.006392213	-0.896089608	0.269495858	0.200784687	-0.42083575	0.19203185	0.26584264	-0.14727846	0.30180479	-0.19131415	-0.04499641	-1.16523291	-1.0226456	-0.58685999	-0.95691448	-0.78405319	-0.86083148	11398	FALSE
122	Creatine	C00300	Amino Acid	Arginine and proline metabolism	1.622337168	0.246913096	4.02E-05	0.000509431	-0.320646556	1.301690612	0.432544162	0.456962553	-0.329842141	-0.450292557	-0.314201694	-0.805121205	0.540184896	-0.666376231	-0.218876963	1.759252552	1.116140494	1.733402569	1.596783713	0.920623552	0.683940791	27718	TRUE
106	S-Adenosyl-L-homocysteine	C00021	Amino Acid	Serine biosynthesis and one-carbon metabolism	0.840786066	0.135496993	6.67E-05	0.000806102	-0.608075274	0.232710792	0.001328648	0.361235514	-0.61017304	-0.60783161	-0.60909854	-0.60794312	-0.60632382	-0.60844613	-0.60671066	-0.20147179	0.26614965	-0.04319516	0.83890308	0.3594477	0.17643127	15948	TRUE
15	proline	C00148	Amino Acid	Amino acids	0.726805572	0.120269395	8.39E-05	0.000970426	-0.567817352	0.15898822	0.158186018	0.269784083	-0.695663981	-0.675620766	-0.632278182	-0.465765647	-0.398489597	-0.751588186	-0.355315106	-0.022318049	0.161821702	0.250651222	0.271767867	-0.247429484	0.539436063	1898	TRUE
97	5-L-Glutamyl-L-glutamine	C05283	Peptide	Gamma-glutamyls	-1.278151544	0.225827544	0.000146654	0.001625415	0.319808115	-0.958343429	0.546489489	0.064013637	-0.034539504	0.009486156	0.21006522	0.085576108	1.290809645	-0.190323152	0.867582335	-1.05457523	-0.958136606	-0.87624546	-0.901808174	-0.993505466	-0.965789638	NA	FALSE
1	alanine	C00041	Amino Acid	Amino acids	0.885859855	0.166358171	0.000242917	0.002584633	-0.729899899	0.155959956	0.256224027	0.343401766	-0.990367339	-0.410640614	-0.732341641	-0.95072025	-0.37575112	-0.951144889	-0.698333443	0.190180173	-0.007580255	0.626780592	0.32969525	-0.399246136	0.195930109	1126	FALSE
57	Nicotinamide	C00153	Nucleotide	Nucleotides	1.953734141	0.376796169	0.000301347	0.003037338	-0.105368976	1.848365165	0.789918904	0.510245896	-0.53923547	-0.38457671	-0.80256874	-0.27410546	1.5185465	-0.53091262	0.27526967	1.6148528	2.43312547	1.6570833	1.88616736	2.40052167	1.09844039	594	FALSE
210	8-iso-Prostaglanding F2 alpha 15-F2t-isoprostane	NA	Lipid	Non-enzymatic Arachidonate metabolism	1.277397121	0.247476599	0.000312512	0.003037338	-0.352124016	0.925273105	0.234774503	0.607589801	-0.38987678	-0.4200855	-0.34207033	-0.26912435	-0.63983306	-0.50999164	0.10611355	1.12143158	1.57395668	0.19192589	0.66109473	1.62101532	0.38221443	NA	FALSE
130	N-Glycoloyl-neuraminate	C03410	Carbohydrate	Aminosugars	0.208297418	0.040469478	0.00031972	0.003037338	-0.49576897	-0.287471552	0.010013385	0.107333617	-0.48425728	-0.50187356	-0.47844139	-0.50197223	-0.50053934	-0.50241734	-0.50088165	-0.22371939	-0.34955034	-0.38632942	-0.3205306	-0.09918943	-0.34551013	NA	FALSE
163	Sphingosine 1-phosphate	C06124	Amino Acid	Sphingolipid biosynthesis	-2.058491502	0.410706389	0.000394941	0.003622562	1.174897017	-0.883594485	0.946172541	0.353033576	1.09001988	1.05812748	1.95117195	2.8942575	0.28100709	0.39536548	0.55432974	-0.74210007	-0.78200748	-0.29598554	-1.23546708	-1.05558262	-1.19042412	NA	FALSE
142	Taurine	C00245	Sulfur metabolism	Sulfur metabolism	1.787273596	0.36098808	0.0004349	0.003853426	-0.680091363	1.107182233	0.195725524	0.938216513	-0.39915288	-0.56587081	-0.5218427	-0.89115005	-0.65973952	-0.89384208	-0.8290415	1.86946108	0.7886302	1.89411062	2.00110231	-0.10249476	0.19228395	NA	FALSE
124	4-Acetamidobutanoate	C02946	Amino Acid	Arginine and proline metabolism	1.389516813	0.281802599	0.000449083	0.003853426	-0.318037437	1.071479376	0.461426215	0.555827393	-1.045426812	-0.283728481	-0.085176958	-0.745523184	0.316363688	-0.385933409	0.003163099	1.211160151	0.405789969	1.367102001	1.822299849	1.195655961	0.426868326	1558	FALSE
175	Pentanoate valerate	C00803	Lipid	Saturated Fatty acids	-0.974207963	0.199670206	0.000487593	0.00398158	-0.00022959	-0.974437553	0.386809418	0.322218878	0.00480938	0.1348924	-0.55197755	0.45561188	0.10407924	-0.49003061	0.34100813	-0.58331099	-0.98821886	-0.92787139	-1.08142436	-1.52156419	-0.74423553	NA	FALSE
129	N-Acetylneuraminate	C00270	Carbohydrate	Aminosugars	1.419862711	0.292632062	0.000509099	0.00398158	-0.650826773	0.769035938	0.300057872	0.707541565	-0.36568713	-0.93723853	-0.85491422	-0.28922224	-0.87110605	-0.34142057	-0.89619867	1.89005497	1.03221744	0.70420842	0.31368351	0.88122824	-0.20717695	NA	FALSE
155	Dihydroresveratrol	NA	Xenobiotics	Stimulating/Exogenous compounds	-1.246460151	0.25757206	0.000519602	0.00398158	0.115332768	-1.131127383	0.601493841	0.193376383	-0.862868436	0.400861918	0.54482378	0.457273099	-0.482812443	0.786316545	-0.036265085	-1.183484246	-0.960311423	-1.353018112	-0.839870504	-1.265951907	-1.184128103	NA	FALSE
64	Mannitol	C00392	Carbohydrate	Sugar	1.201510553	0.248547504	0.000523892	0.00398158	-0.576570041	0.624940512	0.273595241	0.590981041	-0.76587514	-0.57554201	-0.38817986	-0.52241509	-0.20954915	-1.06236767	-0.51206137	0.1531755	0.36113262	0.42301686	1.75678763	0.76588179	0.28964867	15335	FALSE
40	3--5--Cyclic AMP	C00575	Nucleotide	Nucleotides	0.988386599	0.206221098	0.000559736	0.004135829	-0.690181034	0.298205565	0.003602803	0.549776554	-0.6958694	-0.6895203	-0.69295576	-0.68982268	-0.68543174	-0.69118666	-0.6864807	0.08216619	0.18714711	0.11126465	0.32589246	-0.26431131	1.34707429	NA	FALSE
242	pipecolate	C00408	Amino Acid	Tentative Amino acids assignments	1.46878806	0.322672331	0.000827488	0.005948966	-0.735008443	0.733779617	0.542406238	0.622084599	-1.03238419	-0.83970821	-0.79073653	-0.89183493	-1.03869195	0.47390132	-1.02560461	1.41978567	1.22674767	1.20462533	0.29743905	-0.0639701	0.31805008	1444	FALSE
218	4Hydroxy 2-nonenal	NA	Lipid	Lipid oxidative stress	1.617144475	0.362497979	0.000960889	0.006726223	0.307642958	1.924787433	0.653203023	0.649596605	-0.103584229	0.186094928	-0.246245148	1.664586204	0.341278245	-0.144949679	0.456320385	2.049210158	2.352877701	0.944453988	1.453810193	2.776892488	1.97148007	NA	FALSE
167	O-Butanoylcarnitine	C02862	Lipid	Carnitine and fatty acid metabolsim	-0.228134171	0.051862861	0.001065325	0.00726606	-0.503565437	-0.731699608	0.120194732	0.042211755	-0.64250858	-0.39254173	-0.60239076	-0.46836165	-0.31699717	-0.5996621	-0.50249607	-0.78568111	-0.71070971	-0.69121314	-0.76825513	-0.75000875	-0.68432981	32412	TRUE
92	Ascorbate	C00072	Amino Acid	GSH homeostasis	1.684269629	0.390036691	0.001218259	0.008056821	0.091195634	1.775465263	0.57039232	0.831183823	0.29271543	-0.21747959	-0.56075173	-0.2408089	0.3842047	-0.17179627	1.1522858	2.39768187	1.57086948	2.68704251	0.42700959	2.21858489	1.35160324	NA	FALSE
55	4-Pyridoxate	C00847	Nucleotide	Nucleotides	0.560293565	0.130610196	0.00127755	0.008056821	-0.957409041	-0.397115477	0.191011567	0.278330353	-1.1087705	-0.97076585	-1.04517629	-1.14021238	-0.93741517	-0.9342459	-0.5652772	-0.01178967	-0.48752801	-0.42432888	-0.47383845	-0.81340406	-0.17180379	31555	FALSE
22	kynurenine	C00328	Amino Acid	Amino acids	2.285743414	0.532892632	0.001278623	0.008056821	0.350552161	2.636295575	0.5600323	1.281421228	0.26416789	0.15325269	-0.17934643	1.50065434	0.14856162	0.5849918	-0.01841678	2.5912694	4.04390092	1.07866808	4.26701514	2.15382774	1.68309217	15140	TRUE
17	threonine	C00188	Amino Acid	Amino acids	-0.634054571	0.148202339	0.001302418	0.008056821	-0.235988009	-0.87004258	0.322301858	0.177365992	-0.38189192	0.28324446	-0.68256131	0.0155806	-0.09714402	-0.40130846	-0.38783541	-0.92980457	-1.03966046	-0.68553342	-0.62196971	-1.03768311	-0.90560421	1284	FALSE
27	ADP	C00008	Nucleotide	Nucleotides	1.944638472	0.457372452	0.001361706	0.008232134	-0.677259807	1.267378665	0.333924935	1.163205911	-0.161989462	-0.874793387	-0.216046935	-0.875448903	-0.865930121	-0.878405767	-0.868204076	2.778278801	2.358640473	1.324273964	0.906750134	-0.390211101	0.626539717	NA	FALSE
56	Pyridoxamine phosphate	C00647	Nucleotide	Nucleotides	-0.954878334	0.229908363	0.001607457	0.009501855	0.040164044	-0.91471429	0.225584762	0.56091995	0.20953121	-0.25331816	0.03103566	0.11117386	-0.24683065	0.35976438	0.06979201	-1.04279342	-1.44912126	-1.04899522	-0.75007319	0.11766956	-1.31497221	NA	FALSE
150	Catecholamine	C02012	Amino Acid	Stimulating/Exogenous compounds	2.061625675	0.499328054	0.001675521	0.009688885	-0.179323788	1.882301887	0.351563611	1.274297426	0.20298989	-0.64509114	-0.60120318	-0.188864091	0.223193521	0.003490524	-0.249782037	2.363722474	1.700032928	1.692309431	1.147503874	4.076934883	0.313307732	NA	FALSE
237	PS204/00	LMGP03050007	Lipid	Monoacylglycerophosphoserines	-1.663241214	0.413354048	0.002003184	0.011337169	1.889268429	0.226027215	0.93548864	0.405295773	1.131255156	3.127063234	1.110983212	2.021661301	2.655435552	0.652807611	2.52567294	-0.369725155	0.829345265	0.247373824	0.031372182	0.467530508	0.150266666	NA	FALSE
63	Diphosphate	NA	Nucleotide	Nucleotides	1.538563407	0.387210773	0.002183151	0.012098296	-0.724075587	0.81448782	0.054130375	1.030609385	-0.68117194	-0.77791235	-0.76388249	-0.68600042	-0.71226055	-0.79317478	-0.65412658	1.01602176	0.15665494	-0.16053278	0.01065855	2.54143351	1.32269094	NA	FALSE
16	serine	C00065	Amino Acid	Amino acids	-1.581345321	0.399362323	0.002235299	0.012134478	0.807623422	-0.773721899	0.93895	0.275054918	0.139829844	1.137492326	0.602853567	0.333492995	2.560113712	-0.310691273	1.190272781	-1.228414513	-0.877764896	-0.598673308	-0.873311813	-0.491051347	-0.573115518	1648	FALSE
51	NADP	C00006	Nucleotide	Nucleotides	0.913846148	0.233645277	0.002429088	0.012922747	-0.62416748	0.289678668	0.46677582	0.355744495	0.006574212	-0.997456708	-0.452654957	-0.016825724	-0.874005775	-1.025526696	-1.009276711	0.39345817	0.817820457	-0.196165729	0.478472905	0.034751919	0.209734287	NA	FALSE
90	S-Glutathionyl-L-cysteine	C05526	Amino Acid	GSH homeostasis	-0.825207712	0.215435371	0.002792379	0.014564173	-0.196897807	-1.022105519	0.463631447	0.268216533	0.046672653	-0.452527255	0.76161988	-0.517302131	-0.495836238	-0.380077684	-0.340833871	-0.954028485	-0.991243163	-0.568986214	-1.098968307	-1.382143272	-1.137263671	35159	TRUE
19	tyrosine	C00082	Amino Acid	Amino acids	-0.908522466	0.246577896	0.003597325	0.018401702	0.071509997	-0.837012469	0.488650657	0.38159798	-0.363467528	-0.02551212	0.392937124	0.770938274	-0.70224215	0.180287912	0.247628467	-1.250291665	-1.072562858	-1.204838803	-0.420373	-0.617337556	-0.456670933	1299	TRUE
243	Triacanthine	C08435	Other tentative assignments	Other tentative assignments	-1.498182575	0.417172499	0.004234128	0.021021388	1.231159713	-0.267022862	0.848725423	0.610385491	-0.01837252	0.20337186	1.21097748	1.75563546	2.03168786	1.32046664	2.11435121	-0.94231979	-0.07851682	0.03848534	-0.92942939	0.64638474	-0.33674125	NA	FALSE
207	Prostaglandin A2/B2	C05953	Lipid	Arachidonate metabolism	-0.915114785	0.255134158	0.0042675	0.021021388	0.589802019	-0.325312767	0.524609976	0.3638755	0.63437574	1.49535485	-0.24573664	0.63897469	0.6939952	0.25336232	0.65828797	-0.02210832	0.20663344	-0.43443	-0.81737134	-0.49581126	-0.38878912	NA	FALSE
254	cis-p-Coumarate	C06738	Other tentative assignments	Other tentative assignments	-0.938096656	0.267697374	0.004932666	0.023856169	0.167673288	-0.770423369	0.515192322	0.43685566	-0.288473369	0.039958905	0.53185113	0.896354394	-0.642266319	0.277701216	0.358587056	-1.263128061	-1.001664308	-1.206852727	-0.34148828	-0.494218766	-0.315188071	NA	FALSE
108	5-10-Methenyltetrahydrofolate	C00445	Folate pool	Folate pool (One carbon metabolism)	-0.536282666	0.153751678	0.005076596	0.024113832	-0.43252989	-0.968812557	0.360289883	0.110690065	-0.925597056	-0.315665872	-0.119476836	-0.288530379	-0.872958409	0.016254503	-0.521735184	-1.031748241	-1.002278378	-1.031911932	-0.749201557	-0.965977984	-1.031757248	NA	FALSE
4	aspartate	C00049	Amino Acid	Amino acids	-0.338761815	0.097479073	0.005191932	0.024229018	-0.07398684	-0.412748655	0.209398838	0.122151749	-0.262738287	-0.158588682	0.021157481	-0.149604529	0.307320193	-0.298990021	0.023535967	-0.452884907	-0.505996167	-0.192671688	-0.349652553	-0.469397431	-0.505889185	NA	FALSE
5	cysteine	C00097	Amino Acid	Amino acids	1.937139554	0.561649835	0.005437475	0.024937387	-0.08900902	1.848130534	0.572066648	1.359931271	0.666426932	-0.541500315	0.522187183	-0.061060958	0.184183963	-0.677964449	-0.715335493	2.518963904	1.964002742	3.160903505	2.256577677	-0.77487832	1.963213698	31453	FALSE
69	D-Fructose 1-6-bisphosphate	C00354	Carbohydrate	Glycolysis	0.831627435	0.244609996	0.005931105	0.026740236	-0.79739041	0.034237025	0.236556834	0.59844052	-0.94093321	-1.06465805	-0.9807193	-0.85873463	-0.40353561	-0.75876955	-0.57438252	0.6293304	-0.05015775	0.58047952	0.38763817	-0.7470617	-0.59480649	NA	FALSE
253	2-Deoxy-alpha-D-glucoside	C03573	Other tentative assignments	Other tentative assignments	0.901127704	0.267669493	0.006290317	0.02788707	0.210608143	1.111735847	0.520625112	0.428933469	-0.30764276	1.06907296	0.034266	0.42256213	0.50560179	-0.46591413	0.21631101	1.85749182	0.61095301	1.11398032	1.21592765	0.79394151	1.07812077	NA	FALSE
158	Ethanolamine phosphate	C00346	Lipid	Glycerophospholipid biosynthesis	-0.872319776	0.262635604	0.006814271	0.02971469	0.366664841	-0.505654935	0.341487551	0.591890249	0.67064706	0.79238992	0.54985842	-0.03743181	0.33121898	-0.11073304	0.37070436	-0.72464716	-0.86066333	0.63381272	-0.59503869	-1.02474652	-0.46264663	NA	FALSE
125	N-Acetylornithine	C00437	Amino Acid	Arginine and proline metabolism	-0.288207867	0.088800528	0.007796451	0.033449288	-0.673834344	-0.962042212	0.211377158	0.0493111	-0.77281355	-0.76508017	-0.24190415	-0.74313965	-0.64625062	-0.63628589	-0.91136638	-0.95555674	-0.975468	-1.01316312	-0.89434533	-0.9184195	-1.01530058	NA	FALSE
137	Uracil	C00106	Nucleotide	Panthothenate metabolism	-1.423825658	0.45052149	0.009072557	0.038306352	1.01141386	-0.412411798	0.778704572	0.845569974	1.00176635	0.26292233	0.40807459	1.64540833	0.06732219	1.95581454	1.73858869	-0.74019069	-0.69393097	-1.08712643	-0.86124648	1.23828813	-0.33026435	605	TRUE
47	2--3--Cyclic CMP	C02354	Nucleotide	Nucleotides	-1.247530412	0.401970256	0.010040536	0.041730976	0.437557826	-0.809972587	0.829777931	0.56764764	0.22345948	1.04474334	0.75481833	0.99907291	1.14997037	0.08749371	-1.19665336	-0.79698765	-1.72351005	-1.20458239	-0.34798556	-0.56682146	-0.21994841	NA	FALSE
258	Dethiobiotin	C01909	Other tentative assignments	Other tentative assignments	1.186408911	0.387342139	0.010794982	0.044176388	-0.17541086	1.010998052	0.446410265	0.909536409	-0.642768834	0.042896942	-0.794056307	-0.452499644	0.169983926	0.349386212	0.099181687	2.423517507	1.022202881	-0.182266309	1.054161973	1.456323431	0.292048827	NA	FALSE
9	histidine	C00135	Amino Acid	Amino acids	-2.016011474	0.692819237	0.014192415	0.057199731	0.974715885	-1.041295589	1.562248497	0.694936813	-1.658038475	0.716325953	0.511429478	1.268902125	2.686119536	0.325166262	2.973106316	-1.657991439	-0.643345939	-0.489983666	-1.657972347	-0.140486628	-1.657993513	59	FALSE
82	D-Glucono-1-5-lactone 6-phosphate	C01236	Carbohydrate	Pentose Phosphate Pathway	-1.477204328	0.512513208	0.014910462	0.05919676	0.83477947	-0.642424858	1.182805431	0.433752935	2.34357918	2.62393375	0.51082622	0.15404114	-0.39778266	0.66947741	-0.06061875	-0.02245904	-1.09928864	-0.7353562	-0.28808418	-0.60635877	-1.10300232	NA	FALSE
166	O-Propanoylcarnitine	C03017	Lipid	Carnitine and fatty acid metabolsim	-0.14227478	0.05023423	0.016307038	0.06337803	-0.627807659	-0.770082438	0.109177557	0.060269543	-0.67268489	-0.73867754	-0.55738544	-0.6961732	-0.53453946	-0.73371197	-0.46148111	-0.82824046	-0.78286619	-0.68578272	-0.81812869	-0.80069548	-0.70478109	32452	FALSE
2	arginine	C00062	Amino Acid	Amino acids	-1.058383501	0.374293586	0.016440166	0.06337803	0.798411654	-0.259971847	0.827095163	0.418154707	-0.54083531	0.91392881	0.58784623	1.65744209	0.63976679	0.38407242	1.94666055	-0.86632673	-0.07637946	-0.66142627	-0.22367789	0.13368805	0.13429122	1638	TRUE
227	PE	LMGP02010000	Lipid	Diacylglycerophosphoethanolamines	0.151297879	0.053837513	0.016960357	0.064449357	-0.388015606	-0.236717727	0.092610305	0.101535639	-0.31128865	-0.29067339	-0.30610258	-0.48931347	-0.48178441	-0.3533637	-0.48358304	-0.21498534	-0.32943324	-0.04845368	-0.23564817	-0.29983342	-0.29195251	NA	FALSE
35	Xanthine	C00385	Nucleotide	Nucleotides	0.251500962	0.090054916	0.017500213	0.065564177	-0.682663485	-0.431162522	0.046561058	0.234608331	-0.70089945	-0.57707704	-0.700566091	-0.700207625	-0.699705244	-0.700363683	-0.699825259	-0.700431966	-0.331850751	-0.204853677	-0.700242211	-0.477425589	-0.172170939	NA	FALSE
164	L-Carnitine	C00318	Lipid	Carnitine and fatty acid metabolsim	-1.021372159	0.372070125	0.019056661	0.070403774	0.824897055	-0.196475103	0.700530265	0.628546399	0.356748798	0.323810795	2.005232862	0.163540772	1.068938706	0.397530999	1.458476456	-0.758383354	-0.208192209	0.731757245	-0.514692982	-0.80455724	0.37521792	15500	FALSE
48	5-6-Dihydrothymine	C00906	Nucleotide	Nucleotides	1.169510268	0.430824846	0.020125327	0.072835379	0.019003037	1.188513305	0.918653389	0.553669802	-1.11368451	-0.49453711	0.25173904	0.02830609	1.7160135	-0.64696072	0.39214497	1.07838631	1.16270026	0.36366487	1.37202256	1.07524411	2.07906172	NA	FALSE
20	valine	C00183	Amino Acid	Amino acids	-0.538969539	0.198824227	0.020262474	0.072835379	-0.230172315	-0.769141854	0.452325533	0.188299339	-0.039111663	-0.131612134	-0.539680732	-0.689253835	-0.325797528	-0.534735466	0.64898515	-0.781664322	-1.014750235	-0.55484367	-0.72108938	-0.956402051	-0.586101467	1649	FALSE
136	Phosphatidylinositol-3-4-5-trisphosphate	C05981	Lipid	Inositol	-0.944199851	0.349333178	0.020551323	0.072888691	0.222413234	-0.721786617	0.750293124	0.438006903	-0.304870996	-0.863640031	-0.492110279	0.653878857	0.963974401	0.857527141	0.742133547	-1.007248248	-1.00302851	-0.623354825	-0.804647596	0.115133681	-1.007574202	NA	FALSE
204	11R-HETE	C14780	Lipid	Arachidonate metabolism	0.155807204	0.058158908	0.021446806	0.074189393	-0.372637759	-0.216830556	0.052800384	0.143861108	-0.271750937	-0.403491623	-0.326134253	-0.40389479	-0.398040386	-0.405713371	-0.399438953	-0.153319913	0.049331791	-0.311972211	-0.268262201	-0.29988925	-0.316871549	NA	FALSE
200	6alpha-Glucuronosylhyodeoxycholate	C11246	Lipid	Bile acids	-1.409239999	0.526182774	0.021475877	0.074189393	1.058090476	-0.351149523	1.224879965	0.409264774	0.2162504	1.4316384	-0.50050932	2.50308102	2.78383749	0.53159711	0.44073823	-0.80292833	-0.44350449	-0.71265324	-0.17291482	-0.30196744	0.32707118	NA	FALSE
180	Hexadecanoic acid	C00249	Lipid	Saturated Fatty acids	-1.079993266	0.410363971	0.023332433	0.079479391	1.261734936	0.18174167	0.783696541	0.67816593	1.9702668	1.2805073	0.68685588	1.17259589	1.71864401	-0.11644421	2.11971888	1.07401309	-0.02507206	0.97218186	-0.56610739	-0.25818889	-0.10637659	1336	FALSE
126	Guanidinoacetate	C00581	Amino Acid	Arginine and proline metabolism	-0.106815116	0.040686976	0.023604782	0.079479391	-0.548006987	-0.654822103	0.094689251	0.031733612	-0.63271339	-0.54921834	-0.50319142	-0.5342129	-0.58273307	-0.66067523	-0.37330456	-0.66785879	-0.68130394	-0.69255575	-0.64833841	-0.62928451	-0.60959122	NA	FALSE
230	PE120/00	LMGP02050005	Lipid	Monoacylglycerophosphoethanolamines�	1.482556471	0.567550195	0.024162366	0.080339867	-0.145039261	1.33751721	0.800685768	1.23294949	-0.55057016	0.90533297	-0.69381247	-0.45017244	-0.66611913	-0.68730101	1.12736741	3.37739137	1.24693292	1.91713879	0.85049411	-0.30540905	0.93855512	NA	FALSE
190	hydroxy-dodecanedioic acid	LMFA01170089	Lipid	Lipids	0.492821324	0.189623905	0.024740674	0.08122277	-0.40096802	0.091853304	0.317537783	0.366846837	-0.810221382	-0.355557614	-0.686373845	-0.429162519	0.03913404	-0.538543754	-0.026051065	0.039164819	0.526166074	-0.525518752	0.299205039	0.274771781	-0.062669137	NA	FALSE
144	3-Sulfino-L-alanine	C00606	Sulfur metabolism	Sulfur metabolism	1.735691853	0.669575475	0.025038598	0.08122277	-0.025288173	1.71040368	0.955997351	1.445643085	1.6468202	-0.85914619	0.76504156	0.15702896	-0.27000891	-0.65326878	-0.96348405	1.54868288	2.5285829	2.71888832	2.94606234	-0.96529712	1.48550276	NA	FALSE
109	Ornithine	C01602	Amino Acid	urea cycle and polyamines	1.328014302	0.516544022	0.026005847	0.08334404	0.010650369	1.338664672	1.165081746	0.517261762	-0.981245607	-0.117065745	-0.901097761	0.817554738	2.096528263	-1.105638493	0.26551719	1.026825931	0.820587752	1.706479319	1.181495421	1.091337533	2.205262074	NA	FALSE
37	Allantoate	C00499	Nucleotide	Nucleotides	1.372884157	0.540002084	0.027364375	0.086653854	-0.017319507	1.35556465	1.256063165	0.423539218	-0.69519507	0.04542274	-1.15848315	0.71798105	2.31807536	-1.32332686	-0.02571062	1.57465145	1.06465039	1.91349564	1.04542268	0.85446104	1.6807067	NA	FALSE
245	cis-Zeatin	C15545	Other tentative assignments	Other tentative assignments	2.065023282	0.838827804	0.031577923	0.098332031	0.189368371	2.254391653	0.535256649	2.158101189	0.60283823	-0.24467628	-0.18498662	1.10189156	-0.19831912	0.46210344	-0.21327261	3.81364118	3.76490278	0.39964082	4.9621784	0.52507589	0.06091085	NA	FALSE
244	N5-Methyl-L-glutamine	C03153	Other tentative assignments	Other tentative assignments	-0.286949822	0.116741335	0.031791559	0.098332031	-0.502428494	-0.789378315	0.24382355	0.159773453	-0.737898503	-0.617553128	-0.740216466	-0.626218584	-0.095588129	-0.305043051	-0.394481594	-0.852522179	-0.556181152	-0.925869281	-0.617893961	-0.902172421	-0.881630898	NA	FALSE
205	Leukotriene B4	C02165	Lipid	Arachidonate metabolism	-0.364509223	0.151099638	0.034469113	0.105388324	-0.015846669	-0.380355892	0.339675293	0.154341418	0.34505031	0.49787354	-0.12557769	-0.34108459	-0.4183255	0.05943063	-0.12829338	-0.46512746	-0.39299578	-0.49393667	-0.24074598	-0.14867858	-0.54065088	NA	FALSE
59	Adenosine	C00212	Nucleotide	Nucleotides	-0.36579621	0.152069242	0.034893869	0.10547465	-0.159178834	-0.524975045	0.356992898	0.106925473	-0.076425624	-0.496829732	0.454916324	0.132861852	-0.532804607	-0.338458415	-0.257511639	-0.339926536	-0.537711152	-0.468660009	-0.565330542	-0.608224924	-0.629997104	NA	FALSE
231	PE181/00	LMGP02050006	Lipid	Monoacylglycerophosphoethanolamines�	-0.985243418	0.416090056	0.037292522	0.111458548	1.352607222	0.367363804	0.865586599	0.575737112	1.641132606	2.868373959	0.320828258	1.767325923	1.468350494	0.790050063	0.612189252	1.039751355	-0.173326748	0.588007409	0.2976669	0.866131723	-0.414047817	35628	FALSE
53	3--5--Cyclic IMP	C00943	Nucleotide	Nucleotides	-0.623601559	0.264160633	0.037767781	0.111624775	-0.073928711	-0.69753027	0.631490244	0.132078871	-0.51538849	-0.46196012	1.15900397	0.42433048	-0.44099616	-0.36558026	-0.3169104	-0.75137139	-0.42792947	-0.75278513	-0.75065515	-0.7509913	-0.75144918	NA	FALSE
93	gamma-L-Glutamyl-L-cysteine	C00669	Peptide	Gamma-glutamyls	-0.267301094	0.113642172	0.038342924	0.112079315	-0.644928035	-0.912229129	0.276573053	0.00118933	-0.914840252	-0.377315154	-0.913080014	-0.911187206	-0.295496238	-0.677874631	-0.424702753	-0.912371792	-0.910962968	-0.914349505	-0.911369828	-0.911840067	-0.912480616	NA	FALSE
111	Urate	C00366	Nucleotide	purine catabolism	0.365238867	0.156843356	0.039961543	0.115540983	-0.62956342	-0.264324553	0.217549561	0.343590902	-0.75281563	-0.47482241	-0.56628987	-0.82567908	-0.95151627	-0.3503885	-0.48543218	-0.72662825	0.26282067	-0.26336774	-0.22329676	-0.53136889	-0.10410635	1604	TRUE
246	2-Methyleneglutarate	C02930	Other tentative assignments	Other tentative assignments	-0.862828027	0.373759415	0.041407033	0.118433019	0.87103301	0.008204983	0.468938606	0.853834174	0.05297675	1.21202521	0.95468882	1.36042765	1.21329701	0.84458243	0.4592332	-0.62654696	-1.00711942	0.1733391	0.54398822	1.33325081	-0.36768185	NA	FALSE
118	Asymmetric dimethyl arginine	C03626	Amino Acid	Arginine and proline metabolism	-0.957281981	0.417490321	0.042556808	0.120426711	1.820911153	0.863629172	0.948680201	0.398578475	-0.03260546	1.87324575	1.68804414	1.68591644	2.80312018	1.93393023	2.79472679	1.18929089	0.87290207	0.13916005	1.12310031	1.13787778	0.71944393	NA	FALSE
39	5-Hydroxyisourate	C11821	Nucleotide	Nucleotides	0.761312018	0.336900281	0.045111473	0.126312124	-0.358810492	0.402501526	0.794275692	0.222906291	0.76658628	-0.702571755	-0.80223211	0.081722763	-0.598862766	-1.578720944	0.322405088	0.291028279	0.739600244	0.228067649	0.631198711	0.247133172	0.277981101	NA	FALSE
67	D-Glucose 6-phosphate	C00668	Carbohydrate	Glycolysis	0.982072404	0.450743557	0.051975335	0.144014991	0.16635612	1.148428524	0.767563077	0.858536199	0.554582932	-0.1994827	-0.308268499	-0.481174955	0.789995836	-0.621133376	1.429973601	0.691085403	0.635266355	1.29423756	0.899010763	2.81521867	0.555752395	NA	FALSE
250	Leucocyanidin	C05906	Other tentative assignments	Other tentative assignments	-0.567588695	0.262920802	0.053818273	0.146807948	-0.011818439	-0.579407134	0.61942501	0.175815549	0.432452907	-0.434591988	1.223241819	-0.322190202	-0.388229776	-0.284502623	-0.308909211	-0.603871676	-0.511021365	-0.264410314	-0.736835182	-0.730025535	-0.630278732	NA	FALSE
28	GDP	C00035	Nucleotide	Nucleotides	-1.331964364	0.617817543	0.054087139	0.146807948	0.874470609	-0.457493755	1.33775983	0.751980035	-0.21290871	-1.17502642	0.55973181	2.32851043	1.63316158	0.54563677	2.4421888	-0.39567415	0.84747184	-0.598337	-1.17791453	-0.23381219	-1.1866965	NA	FALSE
197	Taurochenodeoxycholate	C05465	Lipid	Bile acids	-1.956040203	0.910855724	0.054887406	0.147290013	1.393127138	-0.562913065	2.21523674	0.090698831	3.055057458	5.30720474	-0.585675616	0.563000471	2.142592143	-0.287300279	-0.442988952	-0.453867888	-0.595244534	-0.604982935	-0.442870906	-0.645322744	-0.635189381	39378	FALSE
95	gamma-L-Glutamyl-D-alanine	C03738	Peptide	Gamma-glutamyls	-0.073639462	0.034387878	0.055466643	0.147290013	-0.681631601	-0.755271063	0.071590217	0.047485169	-0.72415726	-0.7039837	-0.66874195	-0.71310446	-0.60866759	-0.78104301	-0.57172324	-0.71767356	-0.74224874	-0.71127847	-0.74777237	-0.84158378	-0.77106946	NA	FALSE
128	UDP-N-acetyl-D-glucosamine	C00043	Carbohydrate	Aminosugars	-0.938958095	0.439444955	0.055925907	0.147290013	0.339407569	-0.599550526	1.069489968	0.003031755	0.227984781	-0.59642885	-0.601719542	0.512160709	-0.590132388	2.17408272	1.249905556	-0.599914191	-0.596322916	-0.604955637	-0.597360056	-0.598558756	-0.600191599	NA	FALSE
202	9S-HODE	C14767	Lipid	Arachidonate metabolism	0.552202265	0.262092254	0.058892299	0.152337742	0.011664	0.563866265	0.341516409	0.590155858	-0.17144253	0.35507202	0.24248232	-0.14689099	-0.50574293	0.43838195	-0.13021184	-0.18218735	1.51145053	0.22515686	0.31405533	0.88945515	0.62526707	NA	FALSE
179	Decanoic acid caprate	C01571	Lipid	Saturated Fatty acids	0.778910185	0.369859239	0.058987923	0.152337742	-0.504423141	0.274487044	0.185610815	0.96486331	-0.546355177	-0.224576553	-0.423297065	-0.708357391	-0.703250546	-0.329468153	-0.595657103	1.270124717	-0.707925703	0.397336662	1.563408811	-0.380312501	-0.495709725	1642	FALSE
261	Tripeptide	C00316	Other tentative assignments	Other tentative assignments	-0.447501217	0.214937411	0.061484496	0.157258423	-0.223356854	-0.670858072	0.470625748	0.250150956	-0.56905136	-0.36098165	0.49555149	-0.46922528	-0.06759836	-0.8338524	0.24165958	-0.72064811	-0.65291702	-1.07348264	-0.6153604	-0.67252279	-0.29021747	NA	FALSE
107	S-Adenosyl-L-methionine	C00019	Amino Acid	Serine biosynthesis and one-carbon metabolism	2.111938174	1.029546528	0.06482713	0.164228728	-0.287757657	1.824180517	0.00586345	2.744789848	-0.2970153	-0.2866823	-0.2922734	-0.2871745	-0.2800283	-0.2893943	-0.2817355	0.2860632	1.5895098	6.8624716	2.7866304	-0.2889332	-0.2906587	NA	FALSE
41	Nicotinate ribonucleotide	C01185	Nucleotide	Nucleotides	-1.849724474	0.937195341	0.074064733	0.184025898	1.344725657	-0.504998817	2.280873904	0.008530566	0.9614478	0.9120338	-0.5111019	0.2155382	-0.4784987	2.2831948	6.0304656	-0.5060221	-0.4959172	-0.5202074	-0.4988354	-0.5022082	-0.5068026	NA	FALSE
81	Citramalate/2-Hydroxyglutarate	C00815	Other carboxylic acids	Other carboxylic acids	0.770355684	0.391154189	0.074602733	0.184025898	0.081740561	0.852096245	0.625928734	0.785712516	0.4799233	0.03840883	-0.7865177	0.37420206	-0.77073345	0.46343356	0.77346733	1.42826178	1.31757637	0.2906455	-0.16039706	1.84489594	0.39159494	NA	FALSE
196	Taurocholate	C05122	Lipid	Bile acids	-1.181046429	0.599959449	0.074717282	0.184025898	1.030480987	-0.150565442	1.409382021	0.418083913	1.68477327	3.24853521	-0.50316969	1.33305912	1.95050323	-0.24364061	-0.25669362	-0.09557342	-0.31732417	-0.28449956	0.66357524	-0.41462525	-0.45494549	18497	FALSE
85	Sedoheptulose 1-phosphate	C06222	Carbohydrate	Pentose Phosphate Pathway	1.557441658	0.794822694	0.075881282	0.185178174	-0.567063263	0.990378395	0.189487663	2.108826447	-0.514214482	-0.735259931	-0.742743076	-0.735918586	-0.497985753	-0.223608758	-0.519712256	0.761893994	5.017328094	-0.397690207	0.00924811	-0.738272465	1.289762846	NA	FALSE
34	Adenine	C00147	Nucleotide	Nucleotides	-0.414542142	0.214865149	0.079879649	0.190211418	0.018416447	-0.396125695	0.510942397	0.121928255	0.342422257	-0.411977435	0.955005396	0.201097337	-0.437149149	-0.223212556	-0.29727072	-0.344585284	-0.177992417	-0.399431404	-0.467944488	-0.493845454	-0.492955123	NA	FALSE
265	Diallyl sulfide	C08370	Other tentative assignments	Other tentative assignments	-0.392796748	0.203601831	0.079889599	0.190211418	-0.376496109	-0.769292857	0.481289669	0.129121998	-0.837605582	-0.930875585	-0.201530825	-0.816217475	0.307819474	-0.083936276	-0.073126497	-0.931236342	-0.683810647	-0.824202196	-0.81866218	-0.797336832	-0.560508947	NA	FALSE
239	Phytoceramide	C12145	Lipid	Ceramides	0.489195143	0.253761915	0.080089018	0.190211418	-0.493998082	-0.004802939	0.151187687	0.655950732	-0.64286366	-0.286706861	-0.320272292	-0.635986007	-0.496686601	-0.443286377	-0.632184777	0.890528438	-0.635563829	0.34184468	0.470307226	-0.637215159	-0.458718992	NA	FALSE
186	Dodecanedioic acid	C02678	Lipid	Poly-unsaturated Fatty Acids	0.327783628	0.171191061	0.081882314	0.192749517	-0.249577767	0.078205862	0.258661052	0.357790553	-0.551296415	0.011107065	-0.369303474	-0.099061221	-0.049691996	-0.615983886	-0.072814439	0.287757003	0.622202279	-0.446569315	-0.026122309	0.07170666	-0.039739147	32388	FALSE
65	D-Glucose	C00031	Carbohydrate	Glycolysis	-0.640628706	0.336165331	0.083144821	0.194004582	0.156941543	-0.483687163	0.423869122	0.766564981	0.04759195	0.19542446	-0.46765711	-0.23026957	0.81133943	0.41876809	0.32339355	-0.47731987	-0.9875905	-0.40527124	-1.14932536	0.96604437	-0.84866038	20488	FALSE
77	Succinate	C00042	Energy	Carboxylic acid	-0.471234458	0.253015193	0.089440715	0.206880262	-0.098790369	-0.570024827	0.455378967	0.454056072	0.31411882	0.10251434	-0.55139489	-0.79407493	0.3748436	0.17495073	-0.31249025	-0.8609286	-1.01763337	-0.30197448	-0.65604059	0.21406616	-0.79763808	1437	FALSE
266	D-glucono-1_5-lactone	C00198	Other tentative assignments	Other tentative assignments	0.706934292	0.38312084	0.092077502	0.211143238	-0.106441089	0.600493203	0.65403377	0.727987695	-0.6890538	-0.68189934	-0.68577058	0.3144335	-0.3971246	0.75697703	0.63735017	1.00739498	0.35442623	0.04345733	0.89221606	1.65843191	-0.35296729	NA	FALSE
33	Hypoxanthine	C00262	Nucleotide	Nucleotides	0.179832698	0.098742187	0.09585303	0.217922274	-0.702163087	-0.522330389	0.168203851	0.188013553	-0.582269651	-0.848397631	-0.433335818	-0.579271861	-0.824883342	-0.856082895	-0.790900413	-0.711753997	-0.461363918	-0.208124782	-0.625854109	-0.67372533	-0.453160198	NA	FALSE
83	6-Phospho-D-gluconate	C00345	Carbohydrate	Pentose Phosphate Pathway	0.4782173	0.265044736	0.098607422	0.222284526	-0.216194791	0.262022509	0.5572023	0.356001328	-0.744514961	0.096668225	-0.070913044	-0.701034648	0.82532139	-0.344191298	-0.574699203	0.192385384	-0.026580024	0.006830774	0.268389871	0.950338387	0.180770659	NA	FALSE
171	Octadecanoyl-carnitine	LMFA07070008	Lipid	Carnitine and fatty acid metabolsim	-0.920834064	0.513044218	0.100173791	0.223917886	0.500293569	-0.420540495	1.245412098	0.097904013	0.28946166	-0.10088446	-0.30659924	-0.11127687	0.71231108	-0.19243558	3.21147839	-0.46482997	-0.45398724	-0.22090202	-0.45711856	-0.46073766	-0.46566752	NA	FALSE
79	Malate	C00711	Energy	Carboxylic acid	-0.562337644	0.318525956	0.105195914	0.23304807	-0.232796661	-0.795134305	0.763900089	0.144519227	0.836172161	-0.196077994	0.739152986	-0.927563619	-1.120173289	-0.381457559	-0.579629313	-0.817184898	-0.563164261	-0.69412198	-0.836803066	-0.960923833	-0.89860779	NA	FALSE
206	Prostaglandin F1alpha	C06475	Lipid	Arachidonate metabolism	-1.0550617	0.59919875	0.106010588	0.23304807	0.818204527	-0.236857173	1.427098596	0.328644589	1.56971047	1.54211625	0.02380892	3.35986146	0.3600589	-0.49868275	-0.62944156	0.24705302	-0.5582773	-0.42104146	-0.27442812	0.08040777	-0.49485695	NA	FALSE
88	Glutathione disulfide	C00127	Amino Acid	GSH homeostasis	-0.378204353	0.222975478	0.11793539	0.255738516	-0.243491879	-0.621696232	0.527213729	0.140838636	0.17289403	-0.42186676	0.76114913	-0.48092413	-0.6785265	-0.37851321	-0.67865571	-0.6793089	-0.67902165	-0.33421067	-0.6791046	-0.67920048	-0.67933109	27727	FALSE
189	dihydroxy-octadecanoic acid	LMFA01050198	Lipid	Lipids	-0.579182406	0.342330334	0.118767807	0.255738516	0.098345004	-0.480837402	0.745076661	0.408391715	-0.31789712	0.68578795	-0.33257274	-0.42983643	-0.20832684	-0.26396688	1.55522709	-0.59464477	0.25209519	-0.96675447	-0.6657309	-0.53290485	-0.37708461	NA	FALSE
74	Ribose	NA	Carbohydrate	Glycolysis	0.755917366	0.447399201	0.119216451	0.255738516	-0.206711264	0.549206102	0.470391332	1.07573094	-0.491347262	0.761776216	-0.373731586	-0.730934428	-0.164360979	-0.182285289	-0.266095521	0.678505106	-0.272353383	-0.102940162	2.641029736	0.091920781	0.259074536	NA	FALSE
50	NADH	C00004	Nucleotide	Nucleotides	-0.848939247	0.520466726	0.131139138	0.279064086	0.880818879	0.031879632	1.083570732	0.718624347	0.70779261	-0.3244666	0.79472416	1.32539306	-0.51429745	1.59094746	2.58563891	0.24757097	0.31587788	-1.39096067	0.64157769	0.11934387	0.25786805	NA	FALSE
229	PE160/00	LMGP02050002	Lipid	Monoacylglycerophosphoethanolamines�	-0.849842083	0.526705862	0.134930597	0.284853484	1.552126651	0.702284568	1.038021964	0.823906448	2.40119604	3.27405293	0.94323452	1.82864729	1.45240954	0.61376496	0.35158128	1.9973045	0.20710992	1.05610626	0.42656988	0.92860014	-0.40198329	35631	FALSE
30	GMP	C00144	Nucleotide	Nucleotides	-0.936470506	0.58965695	0.140557072	0.294395128	0.398197537	-0.538272968	1.435067293	0.003094699	2.679519911	-0.535086481	2.293669137	-0.296156805	-0.528659293	-0.537705995	-0.288197712	-0.538644184	-0.534978348	-0.543790299	-0.53603702	-0.537260607	-0.538927351	NA	FALSE
259	Threonate	C01620	Other tentative assignments	Other tentative assignments	0.158805956	0.100554627	0.14257242	0.29628331	-0.67392332	-0.515117364	0.148384195	0.213180886	-0.564384363	-0.756172923	-0.459183488	-0.542816999	-0.769589626	-0.778054792	-0.847261047	-0.643315743	-0.383695719	-0.256772978	-0.563134899	-0.847363756	-0.396421087	NA	FALSE
148	L-Methionine S-oxide	C02989	Sulfur metabolism	Sulfur metabolism	-0.217416875	0.13865657	0.145173489	0.297691475	-0.767945391	-0.985362267	0.327843406	0.087592273	-0.98599116	-1.0659364	-1.02841097	-0.73092036	-0.83301806	-0.60172889	-0.1296119	-1.06489937	-1.06378054	-1.04147188	-0.94099984	-0.95694972	-0.84407225	NA	FALSE
96	gamma-Glutamyl-gamma-aminobutyrate	C15767	Peptide	Gamma-glutamyls	0.507532225	0.323955738	0.145488315	0.297691475	0.3664791	0.874011325	0.426608856	0.726318883	0.24205607	0.2958255	-0.48332302	0.80118999	0.70889531	0.56062987	0.44007998	1.55745766	1.05475952	0.88086586	0.96255388	1.30789817	-0.51946714	NA	FALSE
255	N-Acyl-D-mannosaminolactone	C03792	Other tentative assignments	Other tentative assignments	-0.475382818	0.311420861	0.15511282	0.314961909	-0.181326976	-0.656709794	0.590594344	0.520348895	-0.70322441	-0.653719809	-0.792032349	0.15106758	-0.332420432	0.333608309	0.727432276	-0.743199207	-1.011434911	-0.988872223	-0.922677087	0.362620123	-0.63669546	NA	FALSE
198	3alpha-12alpha-Dihydroxy-5beta-cholanate	C04483	Lipid	Bile acids	-0.484667441	0.326798174	0.166128849	0.333412235	0.120141014	-0.364526427	0.649596548	0.502702433	-0.28793066	-0.03413924	0.45945583	1.45394344	-0.10866113	-0.26567823	-0.37600291	-0.56816443	-0.57230175	-0.5751744	-0.57345005	0.66154774	-0.55961567	1114	FALSE
219	Cortisol	C00735	Lipid	Sterols	-0.069312797	0.046805375	0.166706117	0.333412235	-0.454388128	-0.523700925	0.113563381	0.009754904	-0.339882146	-0.502209577	-0.247075135	-0.527407884	-0.509648679	-0.527630129	-0.526863343	-0.503799541	-0.527347405	-0.528260776	-0.527457138	-0.527583964	-0.527756725	1712	FALSE
156	Riboflavin	C00255	Cofactors and Vitamins	Stimulating/Exogenous compounds	-0.659984762	0.459948333	0.179128281	0.355583006	0.382958527	-0.277026235	1.02674592	0.488468252	-0.66598135	1.14859944	-0.11904433	-0.08080658	2.28718706	-0.35142236	0.46217781	-0.69711867	0.27122761	-0.71792822	-0.50892062	0.39495551	-0.40437302	1827	FALSE
119	N-Succinyl-L-glutamate	C05931	Amino Acid	Arginine and proline metabolism	-0.406986369	0.286109952	0.182619303	0.357739457	0.152616686	-0.254369683	0.696303568	0.004638364	-0.2645529	-0.2495938	-0.2576881	-0.2503062	-0.2399607	1.3025536	1.0278649	-0.2549261	-0.2494317	-0.2626391	-0.2510184	-0.2528523	-0.2553505	NA	FALSE
174	Butanoic acid	C00246	Lipid	Saturated Fatty acids	-0.592576245	0.417902687	0.183899073	0.357739457	0.142617333	-0.449958912	0.709273217	0.79851366	0.300596575	0.913612609	-0.597175396	-1.063733033	0.584875471	0.29667078	0.563474325	-0.993745881	-0.668090763	-0.335015813	-0.362933302	0.984848841	-1.324816552	NA	FALSE
54	Pyridoxal	C00250	Nucleotide	Nucleotides	0.16375899	0.115587921	0.184249269	0.357739457	-0.785498001	-0.621739012	0.149570686	0.260992595	-0.71362999	-0.76030306	-0.53082035	-0.92510452	-0.99433233	-0.77197162	-0.80232414	-0.44574091	-0.76218895	-0.78873611	-0.853194	-0.17328978	-0.70728432	NA	FALSE
182	Octadecenoic acid	C00712	Lipid	Monounsaturated Fatty Acids	-0.579922028	0.413772278	0.188629344	0.363589895	0.340048441	-0.239873587	0.979596051	0.255656236	-0.26127982	-0.1195683	-0.2725309	1.19574177	2.02174999	0.56996155	-0.7537352	-0.05398287	-0.72445775	-0.29239933	-0.04006352	-0.20465363	-0.12368442	1359	FALSE
73	Lactate	C01432	Carbohydrate	Glycolysis	0.596371084	0.429410011	0.192365948	0.368124764	-0.154721239	0.441649845	0.818865396	0.711308487	-0.26436391	1.07241438	0.84056074	-1.1019567	-0.39388047	-0.3617558	-0.87406691	0.21484572	0.65142892	1.27717995	1.11546387	-0.59494681	-0.01407258	NA	FALSE
29	AMP	C00020	Nucleotide	Nucleotides	-0.924769048	0.671978997	0.19613248	0.371015208	0.599285714	-0.325483333	1.623104609	0.219447492	3.01	-0.594	2.83	0.412	-0.585	-0.411	-0.467	-0.15	-0.0429	-0.2	-0.529	-0.496	-0.535	32342	FALSE
235	PS80/80	LMGP03010021	Lipid	Diacylglycerophosphoserines	-0.05607379	0.040892453	0.197621776	0.371015208	-0.281289877	-0.337363667	0.097648675	0.021050299	-0.24067032	-0.29676669	-0.31582231	-0.07770206	-0.35460547	-0.34199915	-0.34146314	-0.35261566	-0.32647501	-0.35506313	-0.33278185	-0.35486563	-0.30238072	NA	FALSE
49	NAD	C00003	Nucleotide	Nucleotides	-0.88674879	0.647355916	0.19806075	0.371015208	0.453471688	-0.433277102	1.445380804	0.686780571	-1.944687235	-0.664480494	0.710787479	2.244683091	0.071908701	0.928679709	1.827410562	-1.072573835	-0.677035126	-1.272535468	0.298600611	0.344552292	-0.220671086	NA	FALSE
71	2-3-Bisphosphoglycerate	C03339	Carbohydrate	Glycolysis	-0.069630356	0.051032221	0.199691881	0.371454828	-0.504032542	-0.573662899	0.114451671	0.052834199	-0.432175592	-0.603379173	-0.604529841	-0.315631166	-0.54431421	-0.603937301	-0.424260514	-0.604137197	-0.475399621	-0.605233657	-0.6035817	-0.603842405	-0.549782813	NA	FALSE
154	Oxyresveratrol	C10273	Xenobiotics	Stimulating/Exogenous compounds	-0.529263317	0.400718103	0.213390701	0.394180045	-0.123391373	-0.65265469	0.916579179	0.364933976	-0.60624045	-0.80436668	-0.37480908	-1.06617069	-0.24736432	0.73272091	1.5024907	-0.82326909	-1.12327484	-0.67399772	-0.59235545	-0.01252414	-0.6905069	NA	FALSE
52	NADPH	C00005	Nucleotide	Nucleotides	0.340396282	0.259627911	0.216535853	0.397231289	-0.134152954	0.206243328	0.515080646	0.400919015	-0.164036306	-0.761654035	-0.388736019	0.34951952	0.742609932	-0.479158039	-0.237615728	0.893412835	0.37986291	0.00794089	-0.263287986	0.216852536	0.002678783	NA	FALSE
151	Serotonin	C00780	Amino Acid	Stimulating/Exogenous compounds	-0.293963664	0.228602687	0.224882112	0.409716724	-0.354887653	-0.648851317	0.542457157	0.135390221	0.22277164	-0.68064071	0.61515661	-0.57612999	-0.65833905	-0.72158529	-0.68544678	-0.70818543	-0.71463684	-0.70091262	-0.72382488	-0.37498718	-0.67056095	2342	FALSE
222	PC102/102	LMGP01010405	Lipid	Diacylglycerophosphocholines	-0.29359957	0.231157208	0.23024747	0.416638279	0.112513817	-0.181085753	0.377116443	0.45730712	0.104796221	0.794969183	-0.150414302	-0.154800948	0.256896077	-0.335516886	0.271667375	0.388264615	0.42331527	-0.483583075	-0.543280594	-0.479933471	-0.391297265	NA	FALSE
178	Nonanoic acid pelargonate	C01601	Lipid	Saturated Fatty acids	0.409737061	0.324092386	0.23226868	0.417455871	-0.394882241	0.01485482	0.348912142	0.774903257	-0.497313418	0.271077859	-0.406333881	-0.751272693	-0.407259966	-0.229298113	-0.743775476	0.14356494	-0.750440026	-0.173716341	1.439295239	-0.005527511	-0.564047384	12035	FALSE
215	Prostaglandin G2	C05956	Lipid	Arachidonate metabolism	-0.015697696	0.012496159	0.235067097	0.419265213	-0.602251282	-0.617948978	0.027804352	0.013498006	-0.573664253	-0.625766775	-0.57307923	-0.624300614	-0.621967138	-0.570975836	-0.626005127	-0.622244427	-0.594282884	-0.633353995	-0.623975196	-0.611594537	-0.622242826	NA	FALSE
251	beta-Butoxyethyl nicotinate	C13138	Other tentative assignments	Other tentative assignments	0.392368756	0.313315644	0.236427752	0.419265213	-0.713265876	-0.32089712	0.440924539	0.68149931	-0.763572231	-1.070116682	-0.928822371	-0.198742027	-1.320847728	-0.131668365	-0.579091727	-0.04626917	-1.040908809	-0.07120181	-0.337048618	0.691478168	-1.121432479	NA	FALSE
159	N-Methylethanolamine phosphate	C01210	Lipid	Glycerophospholipid biosynthesis	-0.283490024	0.230777594	0.24492652	0.431459963	-0.329922983	-0.613413007	0.545933513	0.144538964	0.78112069	-0.58228774	-0.51932976	-0.44233009	-0.76615937	-0.73956973	-0.04090488	-0.58872475	-0.46660907	-0.7021818	-0.75925592	-0.74178224	-0.42192426	NA	FALSE
31	IMP	C00130	Nucleotide	Nucleotides	-0.960979143	0.790724132	0.249686675	0.43695168	1.751093559	0.790114416	1.345268638	1.507431377	0.391861269	1.259437896	1.551768492	3.573642207	3.440847043	0.158737399	1.881360606	-0.681883767	-0.269779143	0.249244116	3.481891622	1.460614041	0.500599625	NA	FALSE
199	Sulfoglycolithocholate	C11301	Lipid	Bile acids	0.089831242	0.074391301	0.25254353	0.437707668	-0.285335088	-0.195503846	0.105178193	0.161429532	-0.248675822	-0.117569732	-0.410810992	-0.218344396	-0.410652113	-0.276454569	-0.31483799	-0.310670417	-0.28152183	-0.298878952	0.019360955	-0.306796026	0.005483197	NA	FALSE
201	13S-HODE	C14762	Lipid	Arachidonate metabolism	-0.014552434	0.012074605	0.253409702	0.437707668	-0.380236881	-0.394789315	0.022005893	0.021334539	-0.40763584	-0.3746926	-0.35477543	-0.39079878	-0.4022387	-0.38093969	-0.35057713	-0.42198633	-0.38930994	-0.41634811	-0.37257625	-0.39702628	-0.37148898	NA	FALSE
76	alpha-Ketoglutarate	C00026	Energy	Carboxylic acid	-0.353276432	0.302499293	0.267553827	0.45915689	-0.05120501	-0.404481442	0.42095733	0.661626135	0.40918045	-0.07762895	-0.69967317	-0.50733708	-0.02271777	0.35652881	0.18321264	-0.56950956	-0.99074072	0.66021192	-0.96670193	0.13053106	-0.69067942	NA	FALSE
43	5-Phosphoribosylamine	C03090	Nucleotide	Nucleotides	0.369763889	0.320994361	0.27377006	0.46681305	-0.084476114	0.285287775	0.448821139	0.700449494	-0.36599464	-0.59396772	0.19416839	0.61840572	0.15093488	-0.02176132	-0.57311811	0.84473117	0.95744967	-0.06149125	-0.6818611	0.8874071	-0.23450894	NA	FALSE
70	D-Glyceraldehyde 3-phosphate	C00118	Carbohydrate	Glycolysis	-0.487331885	0.43020501	0.281390146	0.47663736	0.000977059	-0.486354827	1.019794288	0.259787005	1.09332076	-0.58629117	1.82880527	-0.58723882	-0.57347792	-0.59151343	-0.57676528	-0.59338381	-0.58607559	-0.60364311	-0.58818616	-0.59062551	0.04378522	NA	FALSE
86	alpha-D-Ribose 1-phosphate	C00620	Carbohydrate	Pentose Phosphate Pathway	-0.019653896	0.017424941	0.283355659	0.47663736	-0.316791945	-0.336445841	0.028355006	0.03454404	-0.277665504	-0.323170599	-0.286260541	-0.336978188	-0.308417047	-0.358622654	-0.326429082	-0.328066836	-0.356794555	-0.272079182	-0.337805366	-0.366138952	-0.357790156	NA	FALSE
157	sn-Glycerol 3-phosphate	C00093	Lipid	Glycerophospholipid biosynthesis	-0.191748986	0.17058159	0.284907294	0.47663736	-0.506427414	-0.6981764	0.363042467	0.220591004	-0.353323119	-0.527791075	-0.642763436	-0.769569681	0.137035565	-1.006092046	-0.382488107	-0.492693056	-0.933524777	-0.37666299	-0.871196946	-0.705787182	-0.809193451	15365	FALSE
141	Phenyl acetate	C15583	Amino Acid	Tentative bacterial metabolites	-0.62585197	0.559008231	0.286745413	0.476714249	0.706215887	0.080363917	1.109239873	0.862895411	2.147252122	2.30649045	-0.169881371	0.189960695	-0.561665585	0.391549648	0.639805247	1.7486882	0.028633953	-0.619036388	-0.141898507	0.013017934	-0.547221691	NA	FALSE
226	PC30/00	LMGP01050060	Lipid	Monoacylglycerophosphocholines	-0.043608453	0.039412306	0.292134665	0.482657273	-0.37849277	-0.422101223	0.077740871	0.061548511	-0.4589336	-0.46486002	-0.38904102	-0.30452544	-0.41803238	-0.35688688	-0.25717005	-0.44495372	-0.46341488	-0.30537893	-0.4586849	-0.45856571	-0.4016092	NA	FALSE
87	Glutathione	C00051	Amino Acid	GSH homeostasis	-0.324185395	0.295203165	0.295583291	0.484742505	-0.267305341	-0.591490737	0.524711741	0.537598645	-0.37688438	-0.63364123	0.77417449	0.02080812	-0.68538407	-0.30021064	-0.66999968	-0.63826892	-0.26642886	0.29756485	-0.83924686	-0.87438041	-1.22818422	NA	FALSE
252	3-Oxalomalate	C01990	Other tentative assignments	Other tentative assignments	0.527466282	0.481839047	0.29704146	0.484742505	-0.17840139	0.349064892	1.090205358	0.473209893	1.47146841	-1.31562118	-0.6591805	0.54615161	-1.082667	-0.97946529	0.77050422	0.21536084	1.17457976	-0.11118943	0.5641153	-0.05098253	0.30250541	NA	FALSE
260	3-Phospho-D-erythronate	C03356	Other tentative assignments	Other tentative assignments	-0.087460824	0.080972155	0.303195653	0.488514351	-0.535153251	-0.622614075	0.15555281	0.132534904	-0.386076644	-0.343966356	-0.562089833	-0.73460704	-0.53460227	-0.45209831	-0.732632306	-0.735765647	-0.423680641	-0.540766694	-0.734785657	-0.564813727	-0.735872085	NA	FALSE
46	Cytidine	C00475	Nucleotide	Nucleotides	0.091054584	0.084407243	0.30378454	0.488514351	-0.395664394	-0.30460981	0.001768146	0.225023533	-0.39845607	-0.39534012	-0.39702615	-0.39548853	-0.39333359	-0.39615792	-0.39384838	-0.39645082	-0.39530637	-0.39805741	0.15471385	-0.39601888	-0.39653923	514	FALSE
177	Octanoic acid	C06423	Lipid	Saturated Fatty acids	0.37223697	0.346151905	0.305235936	0.488514351	0.101185444	0.473422414	0.683054091	0.54016325	0.133080965	0.613199343	-0.06850191	1.306040417	-0.03965675	-0.646534666	-0.589329294	1.145405251	-0.172724425	0.580787268	0.136701967	1.046455501	0.10390892	32492	FALSE
42	5--Phosphoribosyl-N-formylglycinamide	C04376	Nucleotide	Nucleotides	0.350589101	0.327058327	0.30669886	0.488514351	-0.550907454	-0.200318353	0.603398555	0.568666689	-0.80486748	-0.77670446	-0.79194331	-0.77804576	-0.75856868	0.8169991	-0.76322159	-0.78674333	-0.77639934	-0.22695142	0.7402862	0.03533677	-0.187439	NA	FALSE
184	Octadecatrienoic acid	C06427	Lipid	Poly-unsaturated Fatty Acids	0.351002624	0.330463272	0.310929127	0.492304451	-0.292571957	0.058430667	0.043951711	0.879706974	-0.3619661	-0.2845114	-0.3264217	-0.2882003	-0.2346339	-0.3048399	-0.2474304	-0.3121206	-0.2836722	1.8539663	-0.2918879	-0.3013835	-0.3143181	NA	FALSE
133	L-Allothreonine	C05519	Lipid	Inositol	-0.31982498	0.302770647	0.313466239	0.493384732	-0.147335777	-0.467160757	0.714550398	0.197139257	0.16207595	0.84305484	-0.1457549	-1.00234818	-1.186566	0.14219695	0.1559909	-0.39888711	-0.5113596	-0.1487978	-0.47677215	-0.50933514	-0.75781274	NA	FALSE
187	5Z-8Z-11Z-14Z-17Z-Icosapentaenoic acid	C06428	Lipid	Essential fatty acids	0.109340028	0.104635321	0.318460308	0.498296717	-0.268738673	-0.159398645	0.022165872	0.277901667	-0.30373576	-0.26467355	-0.28580989	-0.26653394	-0.23951915	-0.27492567	-0.24597275	-0.2785975	-0.26425034	0.40773797	-0.26839372	-0.27318253	-0.27970575	18467	FALSE
58	ADP-D-ribose	C01882	Nucleotide	Nucleotides	-0.264303808	0.256021207	0.324071663	0.502727788	0.088673344	-0.175630463	0.539793404	0.340931954	0.80236632	-0.40773021	-0.05608491	0.88373618	-0.40382787	0.01624157	-0.21398767	-0.0587245	0.46869402	-0.32187284	-0.40830734	-0.32350988	-0.41006224	NA	FALSE
146	2S-5S-Methionine sulfoximine	C03829	Sulfur metabolism	Sulfur metabolism	0.261869624	0.254212782	0.325072103	0.502727788	0.098837219	0.360706843	0.431820713	0.485350942	-0.54335023	0.321105635	-0.250278527	-0.101268715	0.754880728	0.166857305	0.34391434	0.379424181	0.794502136	0.798074016	0.51476889	-0.499913266	0.177385102	NA	FALSE
173	Hydroxybutyrate	C03197	Lipid	Carnitine and fatty acid metabolsim	-0.378302387	0.372721875	0.331923991	0.50935037	0.940472639	0.562170252	0.827490172	0.407092099	-0.07777213	0.99901073	0.13488319	1.43863148	2.35412562	0.58269236	1.15173722	0.50496239	1.2160374	0.05182088	0.81485108	0.30311078	0.48223898	NA	FALSE
216	Thromboxane B2	C05963	Lipid	Arachidonate metabolism	-0.99397263	0.984617108	0.334424614	0.50935037	0.710991472	-0.282981158	2.394437154	0.103466705	0.832434804	-0.28671947	6.042202115	-0.351401603	-0.43408218	-0.377070468	-0.448422892	-0.125823878	-0.316861454	-0.422345899	-0.345045806	-0.269905531	-0.217904381	NA	FALSE
224	PCO-180/205	LMGP01020104	Lipid	1-alkyl_2-acylglycerophosphocholines	0.039099216	0.038787687	0.335098928	0.50935037	-0.471743273	-0.432644057	0.008195464	0.103018521	-0.48468287	-0.47024026	-0.47805507	-0.47092811	-0.46093984	-0.47403081	-0.46332595	-0.47538841	-0.47008379	-0.48283507	-0.47161573	-0.47338632	-0.22255502	NA	FALSE
45	UTP	C00075	Nucleotide	Nucleotides	-0.070202531	0.070589446	0.341344112	0.515895078	-0.325246784	-0.395449315	0.171713835	0.00582553	-0.40823902	-0.389451	0.06349903	-0.3903458	-0.37735232	-0.39438203	-0.38045635	-0.3961481	-0.38924745	-0.40583526	-0.39124032	-0.39354362	-0.39668114	NA	FALSE
138	5-6-Dihydrouracil	C00429	Nucleotide	Panthothenate metabolism	-0.410452993	0.41682244	0.345926121	0.519866373	0.880263683	0.46981069	0.900502838	0.511674464	-0.408045469	1.75001448	0.658611781	0.055768898	1.294640079	0.699382294	2.111473721	1.055063586	1.024416529	0.140007102	0.659743458	0.053817982	-0.114184517	NA	FALSE
60	Guanosine	C00387	Nucleotide	Nucleotides	-0.128802762	0.131820476	0.34951578	0.522310099	-0.430758564	-0.559561327	0.135506178	0.318549032	-0.4820349	-0.61768802	-0.27820996	-0.39121238	-0.31043703	-0.59142315	-0.34430451	-0.43749997	-0.92147345	-0.55721663	-0.10229409	-0.4162209	-0.92266292	NA	FALSE
236	PS180/204	LMGP03010039	Lipid	Diacylglycerophosphoserines	-0.245486842	0.255686531	0.357629578	0.528626549	-0.348029413	-0.593516255	0.551124922	0.316517372	-1.1044001	-0.07310995	-0.78785371	-0.41119217	-0.52303908	0.60218859	-0.13879947	-0.78732908	-0.83497126	-0.92199151	-0.33549498	-0.56726521	-0.11404549	NA	FALSE
188	alhpa-tocopheronolactone	LMPR02020063	Lipid	Lipids	0.046675022	0.048623535	0.357717213	0.528626549	-0.611714586	-0.565039564	0.072591595	0.102376271	-0.692639548	-0.538551794	-0.687259788	-0.561785276	-0.539711932	-0.683872264	-0.5781815	-0.578775888	-0.597221259	-0.687321995	-0.575610916	-0.375314909	-0.575992418	NA	FALSE
209	Prostaglandin E2	C00584	Lipid	Arachidonate metabolism	-0.165588484	0.174833951	0.363920514	0.534822413	-0.415359377	-0.580947861	0.425442794	0.007635955	-0.597712275	0.548936976	-0.586410872	-0.574258312	-0.557226788	-0.579548895	-0.561295473	-0.581863809	-0.572818614	-0.59456149	-0.575430814	-0.57844993	-0.582562506	NA	FALSE
135	1-Phosphatidyl-1D-myo-inositol 3-4-bisphosphate	C11554	Lipid	Inositol	0.444867665	0.474907092	0.368999888	0.539307529	-0.021510499	0.423357167	0.880201888	0.820572579	0.22833671	-0.86824096	-0.675027	1.4922507	-0.89200782	-0.04084094	0.60495582	0.21729527	0.9354557	-0.14825247	-0.64879664	1.68000561	0.50443553	NA	FALSE
165	O-Acetylcarnitine	C02571	Lipid	Carnitine and fatty acid metabolsim	0.047884587	0.051700341	0.374218862	0.543072547	-0.192472017	-0.14458743	0.089138816	0.097280295	-0.21970045	-0.08605806	-0.3030546	-0.18631152	-0.17986694	-0.29363634	-0.07867621	-0.29207574	-0.11789856	-0.18772236	-0.06413745	-0.02211563	-0.18357484	32198	FALSE
162	Sphinganine 1-phosphate	C01120	Amino Acid	Sphingolipid biosynthesis	-0.404020649	0.437582816	0.375659206	0.543072547	0.173273989	-0.23074666	0.786126732	0.787005428	0.06930489	1.71179294	0.22152671	0.28511609	-0.25733602	0.06684628	-0.88433297	-0.52005539	0.55588836	0.96133702	-0.90056828	-0.69109987	-0.7899818	NA	FALSE
44	UMP	C00105	Nucleotide	Nucleotides	0.29612186	0.326642873	0.384067526	0.549839911	-0.121421907	0.174699953	0.401061698	0.751890068	-0.3103273	-0.30568231	-0.09185068	-0.30590353	-0.30269113	0.76996015	-0.30345855	1.00416334	1.27405806	-0.30973302	-0.30612469	-0.30669414	-0.30746983	NA	FALSE
238	Cer Phosphoethanolamine	C06062	Lipid	Ceramides	0.31425914	0.346957145	0.384474524	0.549839911	-0.226320537	0.087938603	0.475299774	0.764543585	-0.21337761	-0.34076612	-0.66076449	0.6762596	-0.36286246	-0.7245678	0.04183512	1.27805949	-0.70029311	0.45834464	0.36323513	-0.18763914	-0.68407539	NA	FALSE
176	Hexanoic acid caproate	C01585	Lipid	Saturated Fatty acids	-0.274040851	0.306500335	0.390413601	0.555347689	0.477825823	0.203784972	0.55333193	0.547998721	-0.074421041	-0.055976741	0.104217352	0.529215564	1.249114341	0.404426712	1.188204576	-0.219430365	0.257691056	-0.675459643	0.721206493	0.493778244	0.644924049	32489	FALSE
247	6-Pyruvoyltetrahydropterin	C03684	Other tentative assignments	Other tentative assignments	-0.219461862	0.247562738	0.394321684	0.556359566	-0.196044743	-0.415506605	0.239908927	0.605428595	0.01624727	-0.43763551	-0.40461005	0.01554797	-0.46134862	0.09246392	-0.19297818	-0.51909528	-1.40960587	-0.15924328	0.35938943	-0.09466	-0.66982463	NA	FALSE
6	glutamate	C00025	Amino Acid	Amino acids	-0.129460471	0.146352775	0.395308112	0.556359566	-0.002873564	-0.132334035	0.339184936	0.119100435	0.030709517	-0.194607613	0.291880802	-0.005097073	0.559273237	-0.409958393	-0.292315426	0.021778127	-0.29031668	-0.093188819	-0.114416448	-0.256263112	-0.061597277	57	FALSE
213	2-3-Dinor-8-iso prostaglandin F2alpha	C14794	Lipid	Arachidonate metabolism	0.35415594	0.402403129	0.397624265	0.556673971	0.1997738	0.55392974	0.762085404	0.673800698	-0.4858577	0.89578122	0.01481301	1.05428628	0.52626723	-1.06260943	0.45573599	-0.06202272	1.06536605	-0.31263037	0.90429491	1.39473277	0.3338378	NA	FALSE
181	Hexadecenoic acid	C08362	Lipid	Monounsaturated Fatty Acids	0.392256921	0.461569686	0.413532673	0.575914613	-0.456459916	-0.064202995	0.176942598	1.215195081	-0.37220334	-0.19421379	-0.54647961	-0.55225328	-0.70489993	-0.29190441	-0.53326505	-0.58199411	-0.52697433	2.40876305	-0.71098676	-0.55702621	-0.41699961	33447	FALSE
240	phenylacetylglutamine	C05597	Amino Acid	Tentative Amino acids assignments	-0.46880651	0.555073671	0.416334114	0.57679622	0.554298149	0.08549164	1.204925429	0.669114226	-0.374814132	0.878992806	1.213759441	2.8687046	-0.374030997	-0.006858387	-0.325666287	-0.374507565	-0.374332599	-0.248749104	1.050171257	0.834888929	-0.374521081	NA	FALSE
75	Citrate	C00158	Energy	Carboxylic acid	0.348477205	0.417264269	0.421403468	0.578701044	0.088782681	0.437259886	0.698273682	0.80772098	0.83937426	-0.512442228	-0.463518223	0.765072375	-0.760002646	0.796174491	-0.043179263	0.966772081	1.19274857	-0.229208014	-0.552777843	1.300344357	-0.054319835	1564	FALSE
116	Atherospermidine	C09347	Amino Acid	urea cycle and polyamines	-0.000479702	0.000580819	0.426407461	0.578701044	-0.471906943	-0.472386645	0.001264927	0.000691184	-0.4739041	-0.47167496	-0.47288114	-0.47178113	-0.47023949	-0.47226001	-0.47060777	-0.47246955	-0.47165081	-0.47361891	-0.47188726	-0.47216054	-0.4725328	NA	FALSE
139	Pantetheine	C00831	Nucleotide	Panthothenate metabolism	-0.00111659	0.001351964	0.426409711	0.578701044	-0.660392931	-0.661509522	0.002944355	0.001608855	-0.66504169	-0.65985295	-0.66266055	-0.66010007	-0.65651162	-0.66121477	-0.65736887	-0.66170251	-0.65979673	-0.66437784	-0.66034711	-0.66098322	-0.66184972	NA	FALSE
208	Prostaglandin D2	C00696	Lipid	Arachidonate metabolism	-0.000764513	0.000925673	0.426411296	0.578701044	-0.635086979	-0.635851492	0.002015965	0.001101561	-0.63826993	-0.63471726	-0.63663959	-0.63488646	-0.63242949	-0.63564968	-0.63301644	-0.63598363	-0.63467877	-0.63781539	-0.6350556	-0.63549114	-0.63608442	NA	FALSE
145	Mercaptopyruvate	C00957	Sulfur metabolism	Sulfur metabolism	0.649316685	0.813625113	0.441727714	0.596444527	0.34011863	0.989435315	1.557510626	1.339471662	-0.736289356	1.730677979	3.193465874	0.328968732	-0.705254072	-0.722365708	-0.708373036	1.449759901	0.944263242	-0.733874034	0.026051786	3.192709989	1.057701007	NA	FALSE
117	Agmatine	C00179	Amino Acid	urea cycle and polyamines	0.53746535	0.682236457	0.447457865	0.601130263	0.0088368	0.54630215	0.995806329	1.455436294	-0.4195837	-0.3606423	-0.3925351	2.2658416	-0.3226866	-0.3761118	-0.3324245	-0.3816523	2.6631338	-0.4120426	2.1651801	-0.3734816	-0.3833245	NA	FALSE
170	Palmitoylcarnitine Hexadecanoyl-carnitine	LMFA07070004	Lipid	Carnitine and fatty acid metabolsim	-0.750631112	1.004938768	0.470763119	0.629261255	0.856198129	0.105567017	2.244417699	1.064508898	-0.3803335	5.840043	0.6532795	-0.300684	-0.242845	0.6805891	-0.2566622	-0.3265122	2.2780173	-0.3696335	-0.3046658	-0.3149187	-0.328885	22189	FALSE
115	Putrescine	C00134	Amino Acid	urea cycle and polyamines	-0.335495386	0.455672732	0.47697827	0.634381099	0.552754684	0.217259298	0.959087477	0.609922867	-1.26398024	0.48589764	0.13751745	1.32641694	1.13537957	0.44979697	1.59825446	-0.20121211	-0.38866036	-0.23986137	1.020588	0.89804523	0.2146564	NA	FALSE
7	glutamine	C00064	Amino Acid	Amino acids	0.368302952	0.521367374	0.494619851	0.654571544	0.796644986	1.164947938	1.098186303	0.696293851	-0.369273702	0.964664367	1.027476638	0.268474504	2.597538259	-0.491840488	1.579475322	0.264196497	0.518938422	1.725895035	2.099095672	1.249158452	1.132403549	53	FALSE
203	11R-HPETE	C14820	Lipid	Arachidonate metabolism	0.186272199	0.266058589	0.498394078	0.656301112	-0.304609026	-0.118336827	0.341785535	0.602455492	-0.23540081	0.42104702	-0.35082446	-0.54081894	-0.53474444	-0.54270588	-0.34881567	0.95915078	0.23183196	-0.44992677	-0.54123712	-0.36605909	-0.54378072	NA	FALSE
132	1-4-beta-D-Xylan	C02352	Carbohydrate	Aminosugars	0.178261877	0.260746048	0.50833465	0.663992629	0.015057666	0.193319542	0.433107615	0.508077457	0.454029072	0.082795358	-0.183609239	0.4327989	-0.80435811	-0.076702754	0.200450433	-0.328217596	0.530637391	0.277293194	-0.140992096	0.998685476	-0.177489115	NA	FALSE
149	Cys-Gly	C01419	Sulfur metabolism	Sulfur metabolism	-0.347705831	0.509688788	0.50922743	0.663992629	0.159539602	-0.188166229	1.073807273	0.680279904	-0.175199972	-0.206200042	2.410890945	-0.889763993	0.485446823	-0.4190646	-0.089331946	-0.377216323	0.382845572	0.121677587	-0.001071553	-1.474631361	0.219398707	NA	FALSE
94	gamma-Glutamyl-Se-methylselenocysteine	C05695	Peptide	Gamma-glutamyls	-0.070164216	0.104033764	0.513958002	0.666891846	-0.313598046	-0.383762262	0.180013011	0.195041288	-0.20748496	-0.36756	-0.43851443	-0.31394475	-0.61870663	-0.12869287	-0.12028268	-0.33546326	-0.18095313	-0.55613589	-0.68488931	-0.24408973	-0.30104225	NA	FALSE
211	Prostaglandin F2alpha/beta/D1 isobars	C00639	Lipid	Arachidonate metabolism	-0.571979533	0.858388647	0.518924005	0.670066919	0.676431874	0.104452341	2.04964497	0.442623006	0.513850549	1.356698027	4.320083711	1.135733606	-2.145992866	0.68480725	-1.130157158	-0.567737654	-0.199968589	0.578993042	0.44115393	-0.016374894	0.39064821	NA	FALSE
183	Linoleate	C01595	Lipid	Poly-unsaturated Fatty Acids	0.200782991	0.305489343	0.524533657	0.67403842	-0.232866901	-0.03208391	0.371301805	0.705604978	-0.38937425	0.33086874	-0.46414409	-0.55603609	-0.56004901	0.23605975	-0.22739336	-0.55401865	0.38934829	1.17459566	-0.74273132	-0.23503447	-0.22466297	1105	FALSE
113	Spermidine	C00315	Amino Acid	urea cycle and polyamines	-0.08762182	0.136156886	0.533063467	0.681706165	-0.28605787	-0.37367969	0.290888448	0.17386216	0.11240008	-0.56491363	0.11731315	-0.27767093	-0.37032937	-0.53551478	-0.48368961	-0.27706397	-0.24546662	-0.14172243	-0.5241502	-0.55851486	-0.49516006	NA	FALSE
8	glycine	C00037	Amino Acid	Amino acids	0.185597518	0.2945133	0.541444046	0.689110604	0.141036129	0.326633647	0.597427792	0.433824448	-0.988474628	0.921468128	0.259971514	-0.04693254	0.188659981	0.06524908	0.587311366	0.068168875	0.349576801	-0.164003958	1.120487731	0.308066392	0.27750604	11777	FALSE
131	D-Glucosamine	C00329	Carbohydrate	Aminosugars	-0.125739036	0.202135815	0.546584585	0.692340475	-0.058044676	-0.183783712	0.233003112	0.474619701	0.24347021	0.09252135	-0.22916748	-0.2842284	0.02638412	0.1120434	-0.36733593	-0.27564684	-0.71311553	-0.26928969	0.32274868	0.44249835	-0.60989724	NA	FALSE
234	PS182/182	LMGP03010016	Lipid	Diacylglycerophosphoserines	-0.566240187	0.923382509	0.552196716	0.696134248	0.78834163	0.222101443	1.964211834	1.196041516	-0.48883664	-0.8615405	-0.67482518	-0.53070998	1.21471811	4.05364922	2.80593638	-0.66821056	-0.73269649	-0.46065538	-0.30838459	1.86070537	1.64185031	NA	FALSE
248	6-Lactoyl-5-6-7-8-tetrahydropterin	C04244	Other tentative assignments	Other tentative assignments	0.124025691	0.205817633	0.558992854	0.701377826	-0.098232773	0.025792918	0.346004121	0.396768959	-0.056010818	-0.549753722	-0.515109877	-0.088431865	0.015141736	0.45178446	0.054750678	-0.410873749	-0.438981422	0.234372699	0.501107823	0.343542255	-0.074410097	NA	FALSE
68	D-Fructose 6-phosphate	C00085	Carbohydrate	Glycolysis	0.313339856	0.532649306	0.568234796	0.707453065	-0.273293841	0.040046015	1.013506048	0.88539682	-0.48541286	-1.27684158	-0.30699437	0.16758001	-0.72863949	-1.03951141	1.75676281	0.03300156	0.76111299	-0.70362566	-1.22117171	0.22571643	1.14524248	NA	FALSE
194	3alpha-7alpha-12alpha-Trihydroxy-5beta-cholanate	C00695	Lipid	Bile acids	0.241155312	0.410933043	0.569153969	0.707453065	0.002112913	0.243268225	0.593980445	0.881403427	-0.63848687	0.03934434	-0.04391329	0.73270111	0.85284653	-0.5388605	-0.38884093	-0.19769952	-0.09993055	-0.50892812	-0.17731184	1.89798754	0.54549184	22842	FALSE
264	Carnosine	C00386	Other tentative assignments	Other tentative assignments	0.275743027	0.478665201	0.576166608	0.712838687	0.203172127	0.478915153	0.700791104	1.019405375	-0.309557715	-0.824593056	0.487974104	0.865880125	0.142145998	-0.136745185	1.197100616	0.298904812	-0.29813928	-0.03843856	2.152186814	-0.478548456	1.23752559	NA	FALSE
168	Hexanoyl-carnitine	LMFA07070001	Lipid	Carnitine and fatty acid metabolsim	-0.088283839	0.156149398	0.583162718	0.715229434	0.065173754	-0.023110085	0.315570472	0.231953868	-0.39869	0.09464892	-0.05449636	0.10419646	0.60602633	-0.13848503	0.24301596	-0.07123087	0.31491097	-0.33079047	0.16176209	-0.17606189	-0.03725034	NA	FALSE
161	Acetylcholine	C01996	Lipid	Glycerophospholipid biosynthesis	0.325192582	0.581869343	0.587443571	0.715229434	0.214269911	0.539462493	0.764269494	1.305961596	-0.4038746	0.49973474	-0.14312867	-0.36467745	1.66082606	-0.35918975	0.61019905	0.04785832	2.1208072	-0.14532328	2.22988772	-0.87125302	-0.14520198	NA	FALSE
140	Indole	C00463	Amino Acid	Tentative bacterial metabolites	0.142422785	0.256062182	0.589206585	0.715229434	-0.06787388	0.074548905	0.275936142	0.612100591	0.21513421	0.36796016	-0.09277583	-0.304767	-0.28802679	-0.02271402	-0.34992789	0.07623679	-0.4469368	-0.48453559	1.20907662	0.03935517	0.05409724	NA	FALSE
89	5-Oxoproline	C01879	Amino Acid	GSH homeostasis	0.301885012	0.547539375	0.592417706	0.715229434	0.917008284	1.218893296	1.150196075	0.737116302	-0.483004925	0.92455887	1.139945197	0.548722677	2.815826893	-0.293447223	1.7664565	0.196289654	0.570137324	1.571000854	2.255516725	1.436340243	1.284074975	1494	FALSE
127	L-1-Pyrroline-3-hydroxy-5-carboxylate	C04281	Amino Acid	Arginine and proline metabolism	0.301885012	0.547539375	0.592417706	0.715229434	0.917008284	1.218893296	1.150196075	0.737116302	-0.483004925	0.92455887	1.139945197	0.548722677	2.815826893	-0.293447223	1.7664565	0.196289654	0.570137324	1.571000854	2.255516725	1.436340243	1.284074975	NA	FALSE
221	MG160/00/00	LMGL01010009	Lipid	Monoacylglycerols	-0.090857082	0.165612847	0.594231973	0.715229434	-0.49995888	-0.590815962	0.326915319	0.258260912	-0.83838303	-0.77023574	-0.78605886	-0.57533293	-0.01085537	-0.33422174	-0.18462449	-0.70253015	-0.71300843	-0.75043541	-0.63606714	-0.67333264	-0.069522	NA	FALSE
84	D-Erythrose 4-phosphate	C00279	Carbohydrate	Pentose Phosphate Pathway	0.311352611	0.572438193	0.597357472	0.715752646	-0.092354373	0.218998238	1.215730728	0.745309434	-0.16328943	1.10114052	-1.97234167	-0.7212601	1.68769209	0.07314258	-0.6515646	0.18890006	1.05363711	-1.03115406	0.74507332	-0.16549348	0.52302648	NA	FALSE
214	15-Keto-prostaglandin F2alpha	C05960	Lipid	Arachidonate metabolism	-0.053534721	0.10009114	0.603390452	0.718899062	-0.224755646	-0.278290367	0.196374018	0.157896279	-0.12908795	-0.36970319	-0.12544844	0.14071686	-0.35522369	-0.37560457	-0.35893854	-0.37771817	-0.12445126	-0.38931161	-0.37184462	-0.37460118	-0.03181536	NA	FALSE
192	trihydroxy-octadecenoic acid	LMFA01050134	Lipid	Lipids	-0.235906896	0.443539317	0.605388684	0.718899062	1.424826816	1.18891992	0.629385635	0.960689517	0.96588508	2.3642574	1.34760339	1.47165049	2.10642803	0.56700331	1.15096001	2.13188935	2.59659854	0.43717467	0.91485226	0.19031548	0.86268922	NA	FALSE
147	L-Cysteate	C00506	Sulfur metabolism	Sulfur metabolism	-0.488647772	0.932019164	0.610479179	0.721722052	0.230659628	-0.257988144	1.870236808	1.405995436	-1.698137732	1.901210135	-1.69653184	-1.694805002	1.411188459	0.869093851	2.522599524	-0.970784972	1.36042598	-1.697690016	-1.694971611	1.309162013	0.145929743	NA	FALSE
72	Pyruvate	C00022	Carbohydrate	Glycolysis	0.229271194	0.443913267	0.615745045	0.724726469	0.052128023	0.281399217	0.50552717	1.045928006	0.62312487	-0.1443511	-0.6588447	0.32162819	0.08483092	0.61190316	-0.47339518	1.14227675	0.99521343	-0.68144945	-0.77283529	1.52309556	-0.5179057	599	FALSE
80	Oxaloacetate	C00036	Energy	Carboxylic acid	0.26080624	0.521286506	0.626713129	0.73438631	-0.174500673	0.086305567	0.992336724	0.865888565	0.32993761	-0.43132316	-0.55448617	1.31826891	-0.64792865	0.52169176	-1.75766501	0.44189895	0.91728442	-0.41833791	-1.04282478	1.11682876	-0.49701604	NA	FALSE
185	Icosatetraenoic acid	C00219	Lipid	Poly-unsaturated Fatty Acids	0.099486608	0.20055247	0.629612635	0.73440803	-0.287385157	-0.187898549	0.258783837	0.453340587	0.090199177	-0.101857411	-0.146225463	-0.421749584	-0.529241605	-0.258355073	-0.644466137	-0.346687369	-0.051345624	0.639657935	-0.630872156	-0.505095623	-0.233048456	1110	FALSE
14	phenylalanine	C00079	Amino Acid	Amino acids	-0.291269057	0.591769507	0.63225353	0.73440803	1.015934708	0.724665651	0.894866197	1.236166787	1.31458168	0.626048449	0.292183614	2.650226462	0.267610065	1.615378603	0.345514081	0.836170606	1.909225575	-0.361118198	2.442010352	0.106436491	-0.584730919	64	FALSE
191	dihydroxy-hexadecanoic acid	LMFA01050340	Lipid	Lipids	-0.121261434	0.273064888	0.665597238	0.766896357	-0.257043639	-0.378305073	0.604306721	0.302914365	-0.534151823	0.765834892	-0.815562009	-0.690739123	-0.194959571	-0.687916052	0.358188213	-0.374518408	-0.052557441	-0.626032362	-0.759316456	-0.45382462	-0.003581151	NA	FALSE
263	S-Ribosyl-L-homocysteine	C03539	Other tentative assignments	Other tentative assignments	-0.5216808	1.176236564	0.665988942	0.766896357	0.757867417	0.236186617	2.586448479	1.343898843	-0.31688121	6.61526954	0.03630301	-0.10675701	-0.30505006	-0.31157329	-0.30623906	-0.31224978	2.97940589	-0.31596045	-0.31036986	-0.31125214	-0.31245396	NA	FALSE
78	Fumarate	C00122	Energy	Carboxylic acid	-0.153661332	0.388400436	0.699945948	0.802524233	-0.028642366	-0.182303698	0.512993602	0.86973288	0.343826889	0.138158641	-0.753723336	-0.777770308	0.154187302	0.415320001	0.279504246	0.221401415	-1.18888532	1.2188275	-0.69416114	0.086695243	-0.737699888	1643	FALSE
112	Spermine	C00750	Amino Acid	urea cycle and polyamines	-0.213095262	0.571805004	0.716474088	0.817948959	0.226406669	0.013311406	1.26083465	0.645207797	1.257081159	-0.7588278	2.564273342	0.263543815	-0.758429909	-0.353810124	-0.628983803	0.491757552	0.790802646	0.495490902	-0.635385885	-0.557276966	-0.505519812	NA	FALSE
217	Leukotriene C4	C02166	Lipid	Arachidonate metabolism	-0.028146407	0.077807262	0.724395321	0.823457929	-0.400351943	-0.42849835	0.117519302	0.162655502	-0.4921442	-0.1910153	-0.4829177	-0.4906112	-0.3051367	-0.3665145	-0.474124	-0.583	-0.1682226	-0.308692	-0.4684633	-0.5825128	-0.4600994	NA	FALSE
152	Dopamine	C03758	Amino Acid	Stimulating/Exogenous compounds	-0.013393577	0.038190014	0.73243094	0.82904949	-0.23642502	-0.249818597	0.048906227	0.086580738	-0.19827284	-0.16940402	-0.26185677	-0.20600905	-0.24231755	-0.26246816	-0.31464675	-0.11321212	-0.19083984	-0.30761723	-0.25642609	-0.3563531	-0.2744632	NA	FALSE
134	Ectoine	C06231	Lipid	Inositol	-0.018601554	0.053900962	0.736523216	0.830149049	-0.676489533	-0.695091087	0.115463568	0.068204645	-0.86126213	-0.70557953	-0.50078401	-0.74322669	-0.57828648	-0.67552806	-0.67075983	-0.73927719	-0.67505003	-0.78432182	-0.63540498	-0.60524043	-0.73125207	NA	FALSE
220	7alpha-Hydroxy-3-oxo-4-cholestenoate	C17337	Lipid	Sterols	0.303039296	0.939653216	0.753119684	0.84527357	-0.107788101	0.195251195	1.136399774	2.17394539	2.35400333	0.02213296	-0.38526704	-1.09079541	-0.68508818	-0.41279806	-0.55670431	4.52049734	0.27567446	-0.78321459	-0.80703921	-0.93387696	-1.10053387	36776	FALSE
169	L-Octanoylcarnitine	LMFA07070002	Lipid	Carnitine and fatty acid metabolsim	-0.003767134	0.012479238	0.768380251	0.858777927	-0.379225053	-0.382992187	0.018315422	0.026539501	-0.39910744	-0.36679156	-0.40700823	-0.37028104	-0.36534992	-0.38608318	-0.359954	-0.35315743	-0.3655623	-0.39305333	-0.37846502	-0.42969708	-0.37801796	33936	FALSE
66	D-Fructose	NA	Carbohydrate	Glycolysis	-0.109419128	0.37372001	0.775136587	0.862704319	0.193616821	0.084197693	0.555765377	0.788706129	0.62097073	0.68786834	0.38780866	0.49523199	0.30326583	-0.32530034	-0.81452746	0.38343603	0.15252682	-1.36210227	0.07933807	1.03659161	0.2153959	NA	FALSE
193	tetrahydroxy-octadecanoic acid	LMFA01050105	Lipid	Lipids	-0.118548837	0.428432157	0.787137767	0.871265988	1.261879825	1.143330988	0.945581292	0.481349543	-0.658043558	1.661585785	1.075431116	1.560127088	2.430792158	1.373856556	1.389409628	1.190890083	1.383691887	0.761081264	1.882652177	1.135266509	0.506404009	NA	FALSE
101	Heme A	C15670	Cofactors and Vitamins	Heme synthesis	-0.250112928	0.913794071	0.789380087	0.871265988	0.561280384	0.311167457	1.937472035	1.196037186	4.95502565	-0.17178325	-0.1810229	-0.17259651	-0.16078711	-0.17626491	-0.16360828	2.7525443	-0.17159824	-0.18667441	-0.1734095	-0.17550291	-0.1783545	NA	FALSE
160	sn-glycero-3-Phosphoethanolamine	C01233	Lipid	Glycerophospholipid biosynthesis	0.048663544	0.197633934	0.810037967	0.887075166	-0.253918406	-0.205254862	0.22478836	0.46581628	-0.1206266	-0.063552	-0.06084782	-0.28450996	-0.11945975	-0.57670451	-0.5517282	0.11888399	-0.63281587	0.48421479	-0.02980536	-0.60791062	-0.5640961	NA	FALSE
105	D-O-Phosphoserine	C02532	Amino Acid	Serine biosynthesis and one-carbon metabolism	-0.054620083	0.22222567	0.810373178	0.887075166	-0.988963296	-1.043583379	0.42410978	0.367648086	-1.313826954	-1.112049824	-0.658286027	-0.880132489	-0.284840619	-1.559919998	-1.113687162	-0.974131739	-0.852039607	-1.626123341	-0.799087375	-1.345803647	-0.664314564	NA	FALSE
172	Acetoacetate	C00164	Lipid	Carnitine and fatty acid metabolsim	0.037769235	0.204276502	0.856678018	0.932721279	-0.263335661	-0.225566427	0.431114662	0.271227365	-0.77917955	-0.31107243	-0.1954684	0.51995207	-0.12859302	-0.22821345	-0.72077485	-0.29986763	-0.28159408	-0.63517088	-0.09328727	0.19133002	-0.23480872	NA	FALSE
212	2-3-Dinor-8-iso prostaglandin F1alpha	C14795	Lipid	Arachidonate metabolism	-0.017484048	0.096198742	0.859085389	0.932721279	-0.357624951	-0.375108999	0.185300096	0.156756631	-0.341743082	-0.400582896	-0.41364063	-0.417612511	-0.308668207	-0.619073453	-0.002053877	-0.309256124	-0.214555581	-0.511451703	-0.535021161	-0.188282505	-0.492086919	NA	FALSE
228	PE181/180	LMGP02010051	Lipid	Diacylglycerophosphoethanolamines	-0.192763534	1.142895732	0.869123525	0.939783974	0.916087484	0.72332395	2.03012467	2.082896061	5.00256031	2.29107634	0.13736111	-0.41491838	-0.21319073	-0.10660243	-0.28367383	4.91593862	0.56456595	-0.17907535	-0.38398213	-0.28623509	-0.2912683	NA	FALSE
121	Phosphocreatine	C02305	Amino Acid	Arginine and proline metabolism	0.07068711	0.457904009	0.880113097	0.947814105	-0.441261407	-0.370574297	0.556957652	1.057388709	-1.18006968	-0.0282874	-1.1797145	-0.4671467	0.21421832	-0.41718949	-0.0306404	-1.1795716	-1.17928733	1.67598401	-0.6195994	-0.54788845	-0.37308301	NA	FALSE
114	Cadaverine	C01672	Amino Acid	urea cycle and polyamines	-0.021516081	0.145649851	0.885233031	0.949483815	-0.335772512	-0.357288594	0.330186344	0.141258978	0.111219231	-0.41408642	-0.544868687	-0.608114209	0.149340305	-0.635206332	-0.408691473	-0.354617039	-0.494426404	-0.422275407	-0.116272064	-0.472358615	-0.283782032	NA	FALSE
223	PC180/225	LMGP01010815	Lipid	Diacylglycerophosphocholines	-0.142246665	1.043046837	0.893987855	0.95502317	0.707185936	0.564939271	1.855364557	1.897877039	3.506043644	3.279328136	0.219765153	-0.528808572	-0.521550446	-0.54848719	-0.455989171	4.153774089	1.2267022	-0.138692907	-0.586870353	-0.602051858	-0.663225544	NA	FALSE
100	Bilirubin	C00486	Cofactors and Vitamins	Heme synthesis	-0.057612298	0.448837299	0.900181599	0.957793222	0.003290783	-0.054321516	0.829479896	0.778611144	-0.593008862	-0.411873857	-0.280351498	-0.765803808	1.648118801	0.472718456	-0.046763754	0.532274561	1.173306656	-0.019753122	-0.509344656	-0.735828782	-0.766583752	27716	FALSE
32	CMP	C00055	Nucleotide	Nucleotides	0.031055546	0.251967319	0.904130504	0.958162208	-0.164538873	-0.133483327	0.286809939	0.593749019	-0.32860916	-0.15507808	-0.30326358	0.34871917	-0.46115452	0.08938887	-0.34177481	-0.58732466	-0.49631463	-0.1160948	0.95105026	-0.59849904	0.04628291	NA	FALSE
21	cystine	C00491	Amino Acid	Amino acids	-0.055196791	0.465608834	0.907770964	0.958202684	0.105814373	0.050617582	0.966828638	0.647440152	-1.09743408	1.64952553	0.23156683	-0.14000308	0.95987362	-0.87571622	0.01288801	-0.9258501	-0.58278712	0.53113458	0.34993452	0.27040108	0.66087253	NA	FALSE
18	tryptophan	C00078	Amino Acid	Amino acids	0.062896881	0.660476335	0.925845142	0.971057189	0.163217731	0.226114612	1.344769021	0.964622707	1.153490554	2.353397406	0.538532178	-0.740639958	-0.516727353	0.101472822	-1.747001533	0.566203072	-1.525371868	-0.150324921	1.224491505	0.523293476	0.718396406	54	FALSE
102	Heme O	C15672	Cofactors and Vitamins	Heme synthesis	0.05536712	0.592671705	0.927250098	0.971057189	0.252553486	0.307920606	0.957026503	1.182187189	2.412875106	0.004184716	-0.177555546	-0.171415312	0.038739555	-0.174088446	-0.164865674	2.721037294	-0.170687887	-0.181673748	-0.172007734	-0.17353318	-0.175611111	NA	FALSE
257	Muramic acid	C06470	Other tentative assignments	Other tentative assignments	0.044258343	0.54625388	0.936880173	0.977294612	-0.224479054	-0.180220712	1.172077972	0.687290078	-0.62379661	2.25221078	-1.20031915	-0.62412245	-0.98480367	0.16346853	-0.55399081	-0.41088523	-1.19497925	-0.17443809	0.84448878	0.24797565	-0.39348613	NA	FALSE
153	1-Methylxanthine	C16358	Nucleotide	Stimulating/Exogenous compounds	-0.01389231	0.193365233	0.944014974	0.979553828	-0.791549607	-0.805441917	0.205292397	0.463878712	-0.75381189	-0.63333238	-0.91844263	-0.83068191	-1.05246674	-0.91482817	-0.43728353	-0.31759178	-0.11680056	-1.01516424	-1.0827109	-1.09956678	-1.20081724	NA	FALSE
256	N6-Methyl-L-lysine	C02728	Other tentative assignments	Other tentative assignments	-0.010631417	0.154605778	0.946411029	0.979553828	-0.520341681	-0.530973098	0.169534862	0.367973242	-0.69901353	-0.52433088	-0.66355367	-0.53026677	-0.59755589	-0.43352901	-0.19414202	-0.64052371	-0.48260056	-0.94867577	0.05725717	-0.84661842	-0.3246773	NA	FALSE
25	aminobutyrate/dimethylglycine	C02261	Amino Acid	Amino acids	-0.011786118	0.200746713	0.954235003	0.983005286	1.192582178	1.18079606	0.405117089	0.299150113	0.833541664	1.559260758	0.839199399	1.782879895	1.349000109	1.259650128	0.724543292	1.063259203	0.630647225	1.326926924	1.305867637	1.46672658	1.291348791	1577	FALSE
225	PCO-111/20	LMGP01020146	Lipid	1-alkyl_2-acylglycerophosphocholines	-0.031839488	0.579062282	0.957136726	0.983005286	0.478772686	0.446933198	0.943137513	1.147123572	1.265261687	0.703223816	-0.46556699	0.295509823	1.980023149	-0.728520983	0.301478298	2.093326772	-0.170667085	1.728360184	-0.381160874	-0.119091948	-0.469167864	NA	FALSE
61	Inosine	C00294	Nucleotide	Nucleotides	-0.014039796	0.332519557	0.967078012	0.989395197	0.167591146	0.15355135	0.613442311	0.578202807	-0.26046447	-0.5845373	0.92420744	0.62185941	-0.30459653	-0.06426634	0.84093581	-0.5849899	-0.41216082	0.90784102	0.20413065	0.16881298	0.63767417	1123	FALSE
91	Dehydroascorbate	C05422	Amino Acid	GSH homeostasis	-0.019942649	0.59837176	0.974009942	0.992669136	0.144781179	0.12483853	0.974248647	1.185709885	1.794672998	-0.698811281	-0.251349867	0.614099852	-0.868960626	0.862795235	-0.438978058	1.548754104	1.713596342	-0.80431634	-0.595037896	-0.268415371	-0.84554966	NA	FALSE
143	Hypotaurine	C00519	Sulfur metabolism	Sulfur metabolism	-0.00297638	0.137210928	0.983082129	0.993563098	-0.71303036	-0.71600674	0.235532387	0.259315966	-0.21193169	-0.85247088	-0.85340413	-0.64841397	-0.85136021	-0.72198648	-0.85164516	-0.67889952	-0.85245219	-0.2060724	-0.85263514	-0.85284658	-0.85313461	NA	FALSE
232	PE204/00	LMGP02050009	Lipid	Monoacylglycerophosphoethanolamines�	-0.009247934	0.47637407	0.984859158	0.993563098	1.340385369	1.331137435	1.037320767	0.567206656	2.52774751	1.82394031	0.52119317	2.38219913	1.79998101	-0.03144006	0.35907651	2.04931258	1.74902366	1.71423693	0.80390241	0.8076783	0.86267073	35186	FALSE
99	Biliverdin	C00500	Cofactors and Vitamins	Heme synthesis	0.014061259	0.788568537	0.986092699	0.993563098	0.029335414	0.043396673	1.490526436	1.324328855	-1.480927507	-0.215871499	-0.742997809	-0.867527186	2.784383585	-0.577569304	1.305857617	-0.381042271	2.661148391	-1.104518784	-0.457537634	-0.129847355	-0.327822311	2137	FALSE
110	L-Citrulline	C00327	Amino Acid	urea cycle and polyamines	0.002936961	0.447396146	0.994879814	0.99855502	0.018172946	0.021109907	0.93848852	0.604802768	-0.43122527	0.19880975	-0.58573723	-0.62536267	1.8168604	-0.82874278	0.58260842	-0.68861931	-0.31121918	0.50019002	0.61436099	-0.55654362	0.56849054	2132	FALSE
241	phenyllactate PLA	C05607	Amino Acid	Tentative Amino acids assignments	0.000377269	0.203644251	0.99855502	0.99855502	-0.275992356	-0.275615087	0.386737041	0.339535454	0.14361609	0.16731055	-0.30425141	-0.84510928	-0.05623537	-0.38813106	-0.64914601	0.13466452	0.14475759	-0.48745123	-0.32215543	-0.46029183	-0.66321414	22130	FALSE
