# Supplementary material for: A window into extreme longevity; the circulating metabolomic signature of the naked mole-rat, a mammal that shows negligible senescence
Source: GeroScience. 2018 Apr 20;40(2):105–21. doi: 10.1007/s11357-018-0014-2 (PMC5964061; doi:10.1007/s11357-018-0014-2)
Supplement: Supplementary file 4 — (CSV 18 kb) [file 11357_2018_14_MOESM4_ESM.csv]

compound_id	biochemical	super.pathway	sub.pathway	methionine.restricted.vs.control.fed_effect	methionine.restricted.vs.control.fed_significant	used.in.nmr.vs.mouse.analysis
32675	copy of C-glycosyltryptophan	Amino Acid	Tryptophan Metabolism	0.81	FALSE	TRUE
33441	isobutyrylcarnitine (C4)	Amino Acid	Leucine Isoleucine and Valine Metabolism	0.79	FALSE	TRUE
34407	isovalerylcarnitine (C5)	Amino Acid	Leucine Isoleucine and Valine Metabolism	0.69	FALSE	TRUE
27727	glutathione_ oxidized (GSSG)	Amino Acid	Glutathione Metabolism	0.73	FALSE	TRUE
33587	eicosenoate (20:1)	Lipid	Long Chain Fatty Acid	0.77	FALSE	TRUE
38768	15-methylpalmitate (i17:0)	Lipid	Fatty Acid Branched	0.98	FALSE	TRUE
38296	17-methylstearate (i19:0)	Lipid	Fatty Acid Branched	0.8	FALSE	TRUE
32452	propionylcarnitine (C3)	Lipid	Fatty Acid Metabolism (also BCAA Metabolism)	0.74	FALSE	TRUE
32198	acetylcarnitine (C2)	Lipid	Fatty Acid Metabolism(Acyl Carnitine)	1.14	FALSE	TRUE
32328	hexanoylcarnitine (C6)	Lipid	Fatty Acid Metabolism(Acyl Carnitine)	1.21	FALSE	TRUE
37506	palmitoyl sphingomyelin (d18:1/16:0)	Lipid	Sphingolipid Metabolism	0.78	FALSE	TRUE
19503	stearoyl sphingomyelin (d18:1/18:0)	Lipid	Sphingolipid Metabolism	0.86	FALSE	TRUE
33454	gulono-1_4-lactone	Cofactors and Vitamins	Ascorbate and Aldarate Metabolism	1.74	FALSE	TRUE
32859	X - 11542 - retired for 1_11-undecanedicarboxylic acid	Lipid	Fatty Acid_ Dicarboxylate	1.02	FALSE	TRUE
39053	X - 16480	NA	NA	0.81	FALSE	TRUE
38772	X - 16206	NA	NA	0.99	FALSE	TRUE
37478	docosapentaenoate (n6 DPA; 22:5n6)	Lipid	Polyunsaturated Fatty Acid (n3 and n6)	0.82	FALSE	TRUE
37432	N-acetyl-beta-alanine	Nucleotide	Pyrimidine Metabolism Uracil containing	1.26	FALSE	TRUE
37253	2-hydroxyglutarate	Lipid	Fatty Acid Dicarboxylate	0.94	FALSE	TRUE
36807	6-beta-hydroxylithocholate	Lipid	Secondary Bile Acid Metabolism	2.47	FALSE	TRUE
36103	p-cresol sulfate	Xenobiotics	Benzoate Metabolism	0.73	FALSE	TRUE
35678	hexadecanedioate	Lipid	Fatty Acid Dicarboxylate	1.54	FALSE	TRUE
35675	2-hydroxypalmitate	Lipid	Fatty Acid Monohydroxy	1.11	FALSE	TRUE
35270	X - 13496	NA	NA	0.86	FALSE	TRUE
35107	isovalerylglycine	Amino Acid	Leucine Isoleucine and Valine Metabolism	0.64	FALSE	TRUE
34469	X - 12786	NA	NA	0.76	FALSE	TRUE
34456	gamma-glutamylisoleucine*	Peptide	Gamma-glutamyl Amino Acid	1.25	FALSE	TRUE
34221	X - 12627	NA	NA	0.82	FALSE	TRUE
34035	linolenate [alpha or gamma; (18:3n3 or 6)]	Lipid	Polyunsaturated Fatty Acid (n3 and n6)	1.52	FALSE	TRUE
33972	10-nonadecenoate (19:1n9)	Lipid	Long Chain Fatty Acid	1.05	FALSE	TRUE
33971	10-heptadecenoate (17:1n7)	Lipid	Long Chain Fatty Acid	0.94	FALSE	TRUE
33967	N-acetylisoleucine	Amino Acid	Leucine Isoleucine and Valine Metabolism	1.68	FALSE	TRUE
33959	N-acetyltryptophan	Amino Acid	Tryptophan Metabolism	1.03	FALSE	TRUE
33950	N-acetylphenylalanine	Amino Acid	Phenylalanine Metabolism	0.69	FALSE	TRUE
33477	erythronate*	Carbohydrate	Aminosugar Metabolism	1.33	FALSE	TRUE
33447	palmitoleate (16:1n7)	Lipid	Long Chain Fatty Acid	1.46	FALSE	TRUE
33422	gamma-glutamylphenylalanine	Peptide	Gamma-glutamyl Amino Acid	0.82	FALSE	TRUE
33403	X - 12051	NA	NA	0.85	FALSE	TRUE
32980	adrenate (22:4n6)	Lipid	Polyunsaturated Fatty Acid (n3 and n6)	0.92	FALSE	TRUE
32855	X - 11538	NA	NA	1.07	FALSE	TRUE
32632	X - 11315	NA	NA	0.88	FALSE	TRUE
32518	X - 11204	NA	NA	1.14	FALSE	TRUE
32504	docosapentaenoate (n3 DPA; 22:5n3)	Lipid	Polyunsaturated Fatty Acid (n3 and n6)	1.68	FALSE	TRUE
32489	caproate (6:0)	Lipid	Medium Chain Fatty Acid	0.87	FALSE	TRUE
32418	myristoleate (14:1n5)	Lipid	Long Chain Fatty Acid	1.02	FALSE	TRUE
32405	indolepropionate	Amino Acid	Tryptophan Metabolism	0.54	FALSE	TRUE
32388	dodecanedioate	Lipid	Fatty Acid Dicarboxylate	1.29	FALSE	TRUE
31887	12-dehydrocholate	Lipid	Secondary Bile Acid Metabolism	0.76	FALSE	TRUE
31885	beta-muricholate	Lipid	Primary Bile Acid Metabolism	0.87	FALSE	TRUE
31453	cysteine	Amino Acid	Methionine Cysteine SAM and Taurine Metabolism	0.77	FALSE	TRUE
28004	X - 10634	NA	NA	0.17	FALSE	TRUE
27718	creatine	Amino Acid	Creatine Metabolism	1.38	FALSE	TRUE
27710	N-acetylglycine	Amino Acid	Glycine Serine and Threonine Metabolism	1.17	FALSE	TRUE
27256	X - 10500	NA	NA	0.85	FALSE	TRUE
22842	cholate	Lipid	Primary Bile Acid Metabolism	1.34	FALSE	TRUE
22808	allantoin	Nucleotide	Purine Metabolism (Hypo)Xanthine/Inosine containing	1.15	FALSE	TRUE
22116	4-methyl-2-oxopentanoate	Amino Acid	Leucine Isoleucine and Valine Metabolism	1.2	FALSE	TRUE
21187	fucosterol	Lipid	Sterol	0.85	FALSE	TRUE
21047	3-methyl-2-oxobutyrate	Amino Acid	Leucine Isoleucine and Valine Metabolism	1.25	FALSE	TRUE
21044	2-hydroxybutyrate (AHB)	Amino Acid	Glutathione Metabolism	1.31	FALSE	TRUE
20699	erythritol	Xenobiotics	Food Component/Plant	0.89	FALSE	TRUE
20488	glucose	Carbohydrate	Glycolysis Gluconeogenesis and Pyruvate Metabolism	0.79	FALSE	TRUE
19934	myo-inositol	Lipid	Inositol Metabolism	0.83	FALSE	TRUE
19389	X - 06306	NA	NA	0.24	FALSE	TRUE
19323	docosahexaenoate (DHA; 22:6n3)	Lipid	Polyunsaturated Fatty Acid (n3 and n6)	1.13	FALSE	TRUE
17805	dihomo-linoleate (20:2n6)	Lipid	Polyunsaturated Fatty Acid (n3 and n6)	0.85	FALSE	TRUE
17628	X - 04987	NA	NA	0.67	FALSE	TRUE
16822	X - 04499	NA	NA	1.12	FALSE	TRUE
16634	X - 04357	NA	NA	0.95	FALSE	TRUE
15990	glycerophosphorylcholine (GPC)	Lipid	Phospholipid Metabolism	0.81	FALSE	TRUE
15753	hippurate	Xenobiotics	Benzoate Metabolism	1.1	FALSE	TRUE
15737	glycolate (hydroxyacetate)	Xenobiotics	Chemical	0.83	FALSE	TRUE
15676	3-methyl-2-oxovalerate	Amino Acid	Leucine Isoleucine and Valine Metabolism	0.86	FALSE	TRUE
15650	N1-methyladenosine	Nucleotide	Purine Metabolism Adenine containing	0.95	FALSE	TRUE
15506	choline	Lipid	Phospholipid Metabolism	0.97	FALSE	TRUE
15488	acetylphosphate	Energy	Oxidative Phosphorylation	0.74	FALSE	TRUE
15122	glycerol	Lipid	Glycerolipid Metabolism	1.03	FALSE	TRUE
15053	sorbitol	Carbohydrate	Fructose Mannose and Galactose Metabolism	1.24	FALSE	TRUE
12625	X - 03002	NA	NA	0.78	FALSE	TRUE
12593	X - 02973	NA	NA	0.92	FALSE	TRUE
12083	ribose	Carbohydrate	Pentose Metabolism	1.42	FALSE	TRUE
11777	glycine	Amino Acid	Glycine Serine and Threonine Metabolism	0.82	FALSE	TRUE
11398	asparagine	Amino Acid	Alanine and Aspartate Metabolism	0.82	FALSE	TRUE
5983	corticosterone	Lipid	Corticosteroids	1.4	FALSE	TRUE
3155	3-ureidopropionate	Nucleotide	Pyrimidine Metabolism Uracil containing	0.86	FALSE	TRUE
2132	citrulline	Amino Acid	Urea cycle; Arginine and Proline Metabolism	0.87	FALSE	TRUE
2078	pyrophosphate (PPi)	Energy	Oxidative Phosphorylation	0.69	FALSE	TRUE
1669	4-hydroxyphenylpyruvate	Amino Acid	Tyrosine Metabolism	2.15	FALSE	TRUE
1649	valine	Amino Acid	Leucine Isoleucine and Valine Metabolism	1.06	FALSE	TRUE
1644	heptanoate (7:0)	Lipid	Medium Chain Fatty Acid	0.77	FALSE	TRUE
1643	fumarate	Energy	TCA Cycle	0.78	FALSE	TRUE
1638	arginine	Amino Acid	Urea cycle; Arginine and Proline Metabolism	1.06	FALSE	TRUE
1587	N-acetylleucine	Amino Acid	Leucine Isoleucine and Valine Metabolism	1.72	FALSE	TRUE
1577	2-aminobutyrate	Amino Acid	Glutathione Metabolism	1.27	FALSE	TRUE
1572	glycerate	Carbohydrate	Glycolysis Gluconeogenesis and Pyruvate Metabolism	0.65	FALSE	TRUE
1508	pantothenate	Cofactors and Vitamins	Pantothenate and CoA Metabolism	1.11	FALSE	TRUE
1444	pipecolate	Amino Acid	Lysine Metabolism	0.98	FALSE	TRUE
1437	succinate	Energy	TCA Cycle	0.9	FALSE	TRUE
1365	myristate (14:0)	Lipid	Long Chain Fatty Acid	1.03	FALSE	TRUE
1359	oleate (18:1n9)	Lipid	Long Chain Fatty Acid	1.17	FALSE	TRUE
1358	stearate (18:0)	Lipid	Long Chain Fatty Acid	1.1	FALSE	TRUE
1336	palmitate (16:0)	Lipid	Long Chain Fatty Acid	1.19	FALSE	TRUE
1303	malate	Energy	TCA Cycle	0.96	FALSE	TRUE
1301	lysine	Amino Acid	Lysine Metabolism	1.16	FALSE	TRUE
1125	isoleucine	Amino Acid	Leucine Isoleucine and Valine Metabolism	0.95	FALSE	TRUE
1123	inosine	Nucleotide	Purine Metabolism (Hypo)Xanthine/Inosine containing	3.37	FALSE	TRUE
1121	margarate (17:0)	Lipid	Long Chain Fatty Acid	0.87	FALSE	TRUE
1114	deoxycholate	Lipid	Secondary Bile Acid Metabolism	1.46	FALSE	TRUE
1110	arachidonate (20:4n6)	Lipid	Polyunsaturated Fatty Acid (n3 and n6)	0.97	FALSE	TRUE
1105	linoleate (18:2n6)	Lipid	Polyunsaturated Fatty Acid (n3 and n6)	1.29	FALSE	TRUE
606	uridine	Nucleotide	Pyrimidine Metabolism Uracil containing	1.07	FALSE	TRUE
605	uracil	Nucleotide	Pyrimidine Metabolism Uracil containing	1.14	FALSE	TRUE
584	mannose	Carbohydrate	Fructose Mannose and Galactose Metabolism	0.91	FALSE	TRUE
577	fructose	Carbohydrate	Fructose Mannose and Galactose Metabolism	1.16	FALSE	TRUE
527	lactate	Carbohydrate	Glycolysis Gluconeogenesis and Pyruvate Metabolism	0.89	FALSE	TRUE
514	cytidine	Nucleotide	Pyrimidine Metabolism Cytidine containing	1.06	FALSE	TRUE
513	creatinine	Amino Acid	Creatine Metabolism	0.89	FALSE	TRUE
64	phenylalanine	Amino Acid	Phenylalanine Metabolism	0.94	FALSE	TRUE
60	leucine	Amino Acid	Leucine Isoleucine and Valine Metabolism	1.05	FALSE	TRUE
2342	serotonin	Amino Acid	Tryptophan Metabolism	1.59	TRUE	TRUE
20675	1_5-anhydroglucitol (1_5-AG)	Carbohydrate	Glycolysis Gluconeogenesis and Pyruvate Metabolism	1.88	TRUE	TRUE
32412	butyrylcarnitine (C4)	Lipid	Fatty Acid Metabolism (also BCAA Metabolism)	0.24	TRUE	TRUE
34732	isovalerate (i5:0)	Amino Acid	Leucine Isoleucine and Valine Metabolism	0.65	TRUE	TRUE
15365	glycerol 3-phosphate	Lipid	Glycerolipid Metabolism	0.27	TRUE	TRUE
38002	1_2-propanediol	Xenobiotics	Chemical	1.27	TRUE	TRUE
35490	2-ethylhexanoate (isobar with 2-propylpentanoate)	Xenobiotics	Chemical	0.33	TRUE	TRUE
33269	X - 11662 - retired for N-acetylkynurenine (2)	Amino Acid	Tryptophan Metabolism	0.32	TRUE	TRUE
41319	xylitol	Carbohydrate	Pentose Metabolism	1.94	TRUE	TRUE
37873	X - 15624	NA	NA	0.86	TRUE	TRUE
37539	gamma-glutamylmethionine	Peptide	Gamma-glutamyl Amino Acid	0.25	TRUE	TRUE
37536	12-HETE	Lipid	Eicosanoid	1.54	TRUE	TRUE
37049	X - 15011	NA	NA	0.47	TRUE	TRUE
36776	7-alpha-hydroxy-3-oxo-4-cholestenoate (7-Hoca)	Lipid	Sterol	5.89	TRUE	TRUE
36754	octadecanedioate	Lipid	Fatty Acid Dicarboxylate	1.84	TRUE	TRUE
36747	deoxycarnitine	Lipid	Carnitine Metabolism	1.45	TRUE	TRUE
35718	dihomo-linolenate (20:3n3 or n6)	Lipid	Polyunsaturated Fatty Acid (n3 and n6)	0.58	TRUE	TRUE
35671	undecanedioate	Lipid	Fatty Acid Dicarboxylate	1.53	TRUE	TRUE
35669	tetradecanedioate	Lipid	Fatty Acid Dicarboxylate	1.63	TRUE	TRUE
35215	X - 13452	NA	NA	1.61	TRUE	TRUE
35159	cysteine-glutathione disulfide	Amino Acid	Glutathione Metabolism	0.67	TRUE	TRUE
35130	N4-acetylcytidine	Nucleotide	Pyrimidine Metabolism Cytidine containing	2.57	TRUE	TRUE
34592	ophthalmate	Amino Acid	Glutathione Metabolism	13.38	TRUE	TRUE
34453	X - 12776	NA	NA	1.32	TRUE	TRUE
33997	campesterol	Lipid	Sterol	0.69	TRUE	TRUE
33945	phenylacetylglycine	Peptide	Acetylated Peptides	0.21	TRUE	TRUE
33937	alpha-hydroxyisovalerate	Amino Acid	Leucine Isoleucine and Valine Metabolism	2.55	TRUE	TRUE
33625	X - 12156	NA	NA	0.51	TRUE	TRUE
33442	pseudouridine	Nucleotide	Pyrimidine Metabolism Uracil containing	1.19	TRUE	TRUE
33031	X - 11687	NA	NA	0.8	TRUE	TRUE
32966	X - 02029	NA	NA	0.05	TRUE	TRUE
32910	X - 11593	NA	NA	0.39	TRUE	TRUE
32867	X - 11550	NA	NA	0.5	TRUE	TRUE
32850	X - 11533	NA	NA	0.78	TRUE	TRUE
32729	X - 11412	NA	NA	0.47	TRUE	TRUE
32553	phenol sulfate	Amino Acid	Tyrosine Metabolism	0.21	TRUE	TRUE
32492	caprylate (8:0)	Lipid	Medium Chain Fatty Acid	0.66	TRUE	TRUE
32398	sebacate (decanedioate)	Lipid	Fatty Acid Dicarboxylate	1.61	TRUE	TRUE
32393	gamma-glutamylvaline	Peptide	Gamma-glutamyl Amino Acid	1.65	TRUE	TRUE
32390	N-acetyltyrosine	Amino Acid	Tyrosine Metabolism	0.4	TRUE	TRUE
32197	3-(4-hydroxyphenyl)lactate	Amino Acid	Tyrosine Metabolism	0.37	TRUE	TRUE
31618	X - 10964	NA	NA	3.57	TRUE	TRUE
27738	threonate	Cofactors and Vitamins	Ascorbate and Aldarate Metabolism	0.42	TRUE	TRUE
27672	3-indoxyl sulfate	Amino Acid	Tryptophan Metabolism	0.17	TRUE	TRUE
27513	indoleacetate	Amino Acid	Tryptophan Metabolism	0.52	TRUE	TRUE
27414	beta-sitosterol	Lipid	Sterol	0.56	TRUE	TRUE
27264	X - 10503	NA	NA	0.64	TRUE	TRUE
22130	phenyllactate (PLA)	Amino Acid	Phenylalanine Metabolism	0.07	TRUE	TRUE
22030	2-hydroxyisobutyrate	Xenobiotics	Chemical	1.73	TRUE	TRUE
18497	taurocholate	Lipid	Primary Bile Acid Metabolism	0.06	TRUE	TRUE
18477	glycodeoxycholate	Lipid	Secondary Bile Acid Metabolism	9.28	TRUE	TRUE
18369	gamma-glutamylleucine	Peptide	Gamma-glutamyl Amino Acid	1.38	TRUE	TRUE
18362	azelate (nonanedioate)	Lipid	Fatty Acid Dicarboxylate	1.56	TRUE	TRUE
18349	indolelactate	Amino Acid	Tryptophan Metabolism	0.25	TRUE	TRUE
16821	X - 04498	NA	NA	1.24	TRUE	TRUE
15958	phenylacetate	Amino Acid	Phenylalanine Metabolism	0.51	TRUE	TRUE
15949	2'-deoxycytidine	Nucleotide	Pyrimidine Metabolism Cytidine containing	0.72	TRUE	TRUE
15778	benzoate	Xenobiotics	Benzoate Metabolism	0.63	TRUE	TRUE
15677	3-methylhistidine	Amino Acid	Histidine Metabolism	0.61	TRUE	TRUE
15500	carnitine	Lipid	Carnitine Metabolism	0.86	TRUE	TRUE
15140	kynurenine	Amino Acid	Tryptophan Metabolism	0.45	TRUE	TRUE
15129	alanylalanine	Peptide	Dipeptide	0.58	TRUE	TRUE
12774	X - 03094	NA	NA	0.66	TRUE	TRUE
12035	pelargonate (9:0)	Lipid	Medium Chain Fatty Acid	0.7	TRUE	TRUE
11438	phosphate	Energy	Oxidative Phosphorylation	0.7	TRUE	TRUE
5086	dimethylglycine	Amino Acid	Glycine Serine and Threonine Metabolism	1.37	TRUE	TRUE
3141	betaine	Amino Acid	Glycine Serine and Threonine Metabolism	0.71	TRUE	TRUE
2734	gamma-glutamyltyrosine	Peptide	Gamma-glutamyl Amino Acid	0.45	TRUE	TRUE
2183	thymidine	Nucleotide	Pyrimidine Metabolism Thymine containing	1.16	TRUE	TRUE
1898	proline	Amino Acid	Urea cycle; Arginine and Proline Metabolism	1.13	TRUE	TRUE
1670	urea	Amino Acid	Urea cycle; Arginine and Proline Metabolism	1.39	TRUE	TRUE
1648	serine	Amino Acid	Glycine Serine and Threonine Metabolism	2.7	TRUE	TRUE
1645	laurate (12:0)	Lipid	Medium Chain Fatty Acid	0.7	TRUE	TRUE
1642	caprate (10:0)	Lipid	Medium Chain Fatty Acid	0.64	TRUE	TRUE
1604	urate	Nucleotide	Purine Metabolism (Hypo)Xanthine/Inosine containing	1.31	TRUE	TRUE
1589	N-acetylmethionine	Amino Acid	Methionine Cysteine SAM and Taurine Metabolism	0.39	TRUE	TRUE
1564	citrate	Energy	TCA Cycle	1.26	TRUE	TRUE
1561	alpha-tocopherol	Cofactors and Vitamins	Tocopherol Metabolism	0.42	TRUE	TRUE
1494	5-oxoproline	Amino Acid	Glutathione Metabolism	8.12	TRUE	TRUE
1493	ornithine	Amino Acid	Urea cycle; Arginine and Proline Metabolism	2.15	TRUE	TRUE
1302	methionine	Amino Acid	Methionine Cysteine SAM and Taurine Metabolism	0.26	TRUE	TRUE
1299	tyrosine	Amino Acid	Tyrosine Metabolism	0.41	TRUE	TRUE
1284	threonine	Amino Acid	Glycine Serine and Threonine Metabolism	2.52	TRUE	TRUE
1126	alanine	Amino Acid	Alanine and Aspartate Metabolism	0.69	TRUE	TRUE
599	pyruvate	Carbohydrate	Glycolysis Gluconeogenesis and Pyruvate Metabolism	0.24	TRUE	TRUE
594	nicotinamide	Cofactors and Vitamins	Nicotinate and Nicotinamide Metabolism	3.32	TRUE	TRUE
542	3-hydroxybutyrate (BHBA)	Lipid	Ketone Bodies	2.44	TRUE	TRUE
63	cholesterol	Lipid	Sterol	0.71	TRUE	TRUE
59	histidine	Amino Acid	Histidine Metabolism	1.55	TRUE	TRUE
57	glutamate	Amino Acid	Glutamate Metabolism	0.77	TRUE	TRUE
54	tryptophan	Amino Acid	Tryptophan Metabolism	0.71	TRUE	TRUE
53	glutamine	Amino Acid	Glutamate Metabolism	1.47	TRUE	TRUE
NA	NA	NA	NA	1.21	NA	FALSE
NA	NA	NA	NA	0.9	NA	FALSE
NA	NA	NA	NA	0.46	NA	FALSE
NA	NA	NA	NA	0.8	NA	FALSE
NA	NA	NA	NA	1.5	NA	FALSE
NA	NA	NA	NA	0.5	NA	FALSE
NA	NA	NA	NA	1.12	NA	FALSE
NA	NA	NA	NA	0.88	NA	FALSE
NA	NA	NA	NA	1.18	NA	FALSE
NA	NA	NA	NA	4.24	NA	FALSE
NA	NA	NA	NA	0.9	NA	FALSE
NA	NA	NA	NA	0.5	NA	FALSE
NA	NA	NA	NA	0.79	NA	FALSE
NA	NA	NA	NA	0.65	NA	FALSE
NA	NA	NA	NA	0.57	NA	FALSE
NA	NA	NA	NA	1.24	NA	FALSE
NA	NA	NA	NA	0.28	NA	FALSE
NA	NA	NA	NA	0.79	NA	FALSE
NA	NA	NA	NA	0.84	NA	FALSE
NA	NA	NA	NA	0.53	NA	FALSE
NA	NA	NA	NA	0.44	NA	FALSE
NA	NA	NA	NA	7.87	NA	FALSE
NA	NA	NA	NA	2.32	NA	FALSE
NA	NA	NA	NA	0.13	NA	FALSE
NA	NA	NA	NA	1.04	NA	FALSE
NA	NA	NA	NA	0.48	NA	FALSE
NA	NA	NA	NA	0.86	NA	FALSE
NA	NA	NA	NA	0.99	NA	FALSE
NA	NA	NA	NA	0.47	NA	FALSE
NA	NA	NA	NA	0.54	NA	FALSE
NA	NA	NA	NA	0.56	NA	FALSE
NA	NA	NA	NA	0.59	NA	FALSE
NA	NA	NA	NA	0.91	NA	FALSE
NA	NA	NA	NA	1.07	NA	FALSE
NA	NA	NA	NA	1.04	NA	FALSE
NA	NA	NA	NA	1	NA	FALSE
NA	NA	NA	NA	1.02	NA	FALSE
NA	NA	NA	NA	1.25	NA	FALSE
NA	NA	NA	NA	0.57	NA	FALSE
NA	NA	NA	NA	0.86	NA	FALSE
NA	NA	NA	NA	0.77	NA	FALSE
NA	NA	NA	NA	1.11	NA	FALSE
NA	NA	NA	NA	0.83	NA	FALSE
NA	NA	NA	NA	1.14	NA	FALSE
NA	NA	NA	NA	1.02	NA	FALSE
NA	NA	NA	NA	1.12	NA	FALSE
NA	NA	NA	NA	1.62	NA	FALSE
NA	NA	NA	NA	1.08	NA	FALSE
NA	NA	NA	NA	0.54	NA	FALSE
NA	NA	NA	NA	0.84	NA	FALSE
NA	NA	NA	NA	0.8	NA	FALSE
NA	NA	NA	NA	0.64	NA	FALSE
NA	NA	NA	NA	0.72	NA	FALSE
NA	NA	NA	NA	0.63	NA	FALSE
NA	NA	NA	NA	0.43	NA	FALSE
NA	NA	NA	NA	0.43	NA	FALSE
NA	NA	NA	NA	1.03	NA	FALSE
NA	NA	NA	NA	0.44	NA	FALSE
NA	NA	NA	NA	0.65	NA	FALSE
NA	NA	NA	NA	1.17	NA	FALSE
NA	NA	NA	NA	1.07	NA	FALSE
NA	NA	NA	NA	1.06	NA	FALSE
NA	NA	NA	NA	0.36	NA	FALSE
NA	NA	NA	NA	0.59	NA	FALSE
NA	NA	NA	NA	1.18	NA	FALSE
NA	NA	NA	NA	0.6	NA	FALSE
NA	NA	NA	NA	1.25	NA	FALSE
NA	NA	NA	NA	0.45	NA	FALSE
NA	NA	NA	NA	0.21	NA	FALSE
NA	NA	NA	NA	2.17	NA	FALSE
NA	NA	NA	NA	1.49	NA	FALSE
NA	NA	NA	NA	0.34	NA	FALSE
NA	NA	NA	NA	0.75	NA	FALSE
NA	NA	NA	NA	0.63	NA	FALSE
NA	NA	NA	NA	0.87	NA	FALSE
NA	NA	NA	NA	0.74	NA	FALSE
NA	NA	NA	NA	1.51	NA	FALSE
NA	NA	NA	NA	1.22	NA	FALSE
NA	NA	NA	NA	1.09	NA	FALSE
NA	NA	NA	NA	1.15	NA	FALSE
NA	NA	NA	NA	0.79	NA	FALSE
NA	NA	NA	NA	0.62	NA	FALSE
NA	NA	NA	NA	0.85	NA	FALSE
NA	NA	NA	NA	0.93	NA	FALSE
NA	NA	NA	NA	0.55	NA	FALSE
NA	NA	NA	NA	0.61	NA	FALSE
NA	NA	NA	NA	1.02	NA	FALSE
NA	NA	NA	NA	0.43	NA	FALSE
NA	NA	NA	NA	1.58	NA	FALSE
NA	NA	NA	NA	2.37	NA	FALSE
NA	NA	NA	NA	3.38	NA	FALSE
NA	NA	NA	NA	2.66	NA	FALSE
NA	NA	NA	NA	1.47	NA	FALSE
NA	NA	NA	NA	3.84	NA	FALSE
NA	NA	NA	NA	1.65	NA	FALSE
NA	NA	NA	NA	0.89	NA	FALSE
NA	NA	NA	NA	0.42	NA	FALSE
NA	NA	NA	NA	0.87	NA	FALSE
NA	NA	NA	NA	1.49	NA	FALSE
NA	NA	NA	NA	0.87	NA	FALSE
NA	NA	NA	NA	2.22	NA	FALSE
NA	NA	NA	NA	0.63	NA	FALSE
NA	NA	NA	NA	1.31	NA	FALSE
NA	NA	NA	NA	1.08	NA	FALSE
NA	NA	NA	NA	0.34	NA	FALSE
NA	NA	NA	NA	1.03	NA	FALSE
NA	NA	NA	NA	0.51	NA	FALSE
NA	NA	NA	NA	0.75	NA	FALSE
NA	NA	NA	NA	12.84	NA	FALSE
NA	NA	NA	NA	1.83	NA	FALSE
NA	NA	NA	NA	1.51	NA	FALSE
NA	NA	NA	NA	0.97	NA	FALSE
NA	NA	NA	NA	1.96	NA	FALSE
NA	NA	NA	NA	0.83	NA	FALSE
NA	NA	NA	NA	2.13	NA	FALSE
NA	NA	NA	NA	0.63	NA	FALSE
NA	NA	NA	NA	2.84	NA	FALSE
NA	NA	NA	NA	2.12	NA	FALSE
NA	NA	NA	NA	0.83	NA	FALSE
32654	3-dehydrocarnitine	Lipid	Carnitine Metabolism	1.78	FALSE	TRUE
32593	heme	Cofactors and Vitamins	Hemoglobin and Porphyrin Metabolism	0.87	FALSE	TRUE
