# Supplementary material for: A window into extreme longevity; the circulating metabolomic signature of the naked mole-rat, a mammal that shows negligible senescence
Source: GeroScience. 2018 Apr 20;40(2):105–21. doi: 10.1007/s11357-018-0014-2 (PMC5964061; doi:10.1007/s11357-018-0014-2)
Supplement: Supplementary file 5 — (CSV 7 kb) [file 11357_2018_14_MOESM5_ESM.csv]

super.pathway	sub.pathway	dataset	analysis	statatistic	p.value	padj.value	direction
Peptide	NA	NMR.mouse	abundance.heatmap.green.clade	16.3		0.000116278	down
NA	Fibrinogen Cleavage Peptide	NMR.mouse	abundance.heatmap.green.clade	Inf	0.000379312	0.026551874	down
NA	Lysophospholipid	NMR.mouse	abundance.heatmap.purple.clade	20.07142857	4.47E-13	3.13E-11	down
Peptide	NA	NMR.mouse	NMR.vs.Mouse.ln.fold.change.enrichment.analysis	-1.794423805	0.01	0.04	down
Amino Acid	NA	NMR.mouse	NMR.vs.Mouse.ln.fold.change.enrichment.analysis	-1.596289573	0.01	0.04	down
Nucleotide	NA	NMR.mouse	NMR.vs.Mouse.ln.fold.change.enrichment.analysis	-1.247817809	0.2	0.35	down
Xenobiotics	NA	NMR.mouse	NMR.vs.Mouse.ln.fold.change.enrichment.analysis	-1.147151717	0.26	0.37	down
Carbohydrate	NA	NMR.mouse	NMR.vs.Mouse.ln.fold.change.enrichment.analysis	-1.072015739	0.36	0.42	down
Cofactors and Vitamins	NA	NMR.mouse	NMR.vs.Mouse.ln.fold.change.enrichment.analysis	0.822597352	0.7	0.7	up
Lipid	NA	NMR.mouse	NMR.vs.Mouse.ln.fold.change.enrichment.analysis	1.241758451	0.09	0.22	up
NA	Lysophospholipid	NMR.mouse	NMR.vs.Mouse.ln.fold.change.enrichment.analysis	-2.567282694	0	0	down
NA	Gamma-glutamyl Amino Acid	NMR.mouse	NMR.vs.Mouse.ln.fold.change.enrichment.analysis	-2.138404117	0	0	down
NA	Leucine Isoleucine and Valine Metabolism	NMR.mouse	NMR.vs.Mouse.ln.fold.change.enrichment.analysis	-1.705007997	0.01	0.04	down
NA	Fatty Acid Dicarboxylate	NMR.mouse	NMR.vs.Mouse.ln.fold.change.enrichment.analysis	1.719387028	0.02	0.04	up
NA	Long Chain Fatty Acid	NMR.mouse	NMR.vs.Mouse.ln.fold.change.enrichment.analysis	1.746180245	0.01	0.04	up
NA	Sterol	NMR.mouse	NMR.vs.Mouse.ln.fold.change.enrichment.analysis	2.001452668	0	0.01	up
NA	Secondary Bile Acid Metabolism	NMR.mouse	NMR.vs.Mouse.ln.fold.change.enrichment.analysis	1.959869539	0	0.01	up
NA	Polyunsaturated Fatty Acid (n3 and n6)	NMR.mouse	NMR.vs.Mouse.ln.fold.change.enrichment.analysis	1.923360908	0	0.01	up
Amino Acid	NA	13-Lined.Ground.Squirrel	Late.Torpor.vs.Torpor.Entrance.ln.fold.change.enrichment.analysis	-1.411426555	0.05	0.49	down
Other tentative assignments	NA	13-Lined.Ground.Squirrel	Late.Torpor.vs.Torpor.Entrance.ln.fold.change.enrichment.analysis	-1.12228946	0.31	0.65	down
Energy	NA	13-Lined.Ground.Squirrel	Late.Torpor.vs.Torpor.Entrance.ln.fold.change.enrichment.analysis	-1.047373315	0.41	0.65	down
Peptide	NA	13-Lined.Ground.Squirrel	Late.Torpor.vs.Torpor.Entrance.ln.fold.change.enrichment.analysis	-1.020824504	0.45	0.65	down
Lipid	NA	13-Lined.Ground.Squirrel	Late.Torpor.vs.Torpor.Entrance.ln.fold.change.enrichment.analysis	-0.958109867	0.54	0.65	down
Cofactors and Vitamins	NA	13-Lined.Ground.Squirrel	Late.Torpor.vs.Torpor.Entrance.ln.fold.change.enrichment.analysis	-0.916233189	0.58	0.65	down
Sulfur metabolism	NA	13-Lined.Ground.Squirrel	Late.Torpor.vs.Torpor.Entrance.ln.fold.change.enrichment.analysis	0.805017473	0.71	0.71	up
Nucleotide	NA	13-Lined.Ground.Squirrel	Late.Torpor.vs.Torpor.Entrance.ln.fold.change.enrichment.analysis	0.957175385	0.53	0.65	up
Carbohydrate	NA	13-Lined.Ground.Squirrel	Late.Torpor.vs.Torpor.Entrance.ln.fold.change.enrichment.analysis	1.080465896	0.33	0.65	up
NA	Amino acids	13-Lined.Ground.Squirrel	Late.Torpor.vs.Torpor.Entrance.ln.fold.change.enrichment.analysis	-1.919572529	0	0.02	down
NA	Carnitine and fatty acid metabolsim	13-Lined.Ground.Squirrel	Late.Torpor.vs.Torpor.Entrance.ln.fold.change.enrichment.analysis	-1.305068646	0.16	0.69	down
NA	Glycerophospholipid biosynthesis	13-Lined.Ground.Squirrel	Late.Torpor.vs.Torpor.Entrance.ln.fold.change.enrichment.analysis	-1.201283155	0.25	0.69	down
NA	Other tentative assignments	13-Lined.Ground.Squirrel	Late.Torpor.vs.Torpor.Entrance.ln.fold.change.enrichment.analysis	-1.121191192	0.31	0.69	down
NA	Stimulating/Exogenous compounds	13-Lined.Ground.Squirrel	Late.Torpor.vs.Torpor.Entrance.ln.fold.change.enrichment.analysis	-1.098801132	0.35	0.69	down
NA	Carboxylic acid	13-Lined.Ground.Squirrel	Late.Torpor.vs.Torpor.Entrance.ln.fold.change.enrichment.analysis	-1.046767577	0.42	0.69	down
NA	Bile acids	13-Lined.Ground.Squirrel	Late.Torpor.vs.Torpor.Entrance.ln.fold.change.enrichment.analysis	-1.030487912	0.43	0.69	down
NA	Gamma-glutamyls	13-Lined.Ground.Squirrel	Late.Torpor.vs.Torpor.Entrance.ln.fold.change.enrichment.analysis	-1.020234121	0.45	0.69	down
NA	Arachidonate metabolism	13-Lined.Ground.Squirrel	Late.Torpor.vs.Torpor.Entrance.ln.fold.change.enrichment.analysis	-0.889001745	0.61	0.83	down
NA	GSH homeostasis	13-Lined.Ground.Squirrel	Late.Torpor.vs.Torpor.Entrance.ln.fold.change.enrichment.analysis	-0.844948035	0.66	0.83	down
NA	Saturated Fatty acids	13-Lined.Ground.Squirrel	Late.Torpor.vs.Torpor.Entrance.ln.fold.change.enrichment.analysis	-0.818730302	0.7	0.83	down
NA	Pentose Phosphate Pathway	13-Lined.Ground.Squirrel	Late.Torpor.vs.Torpor.Entrance.ln.fold.change.enrichment.analysis	-0.569001666	0.96	0.96	down
NA	Lipids	13-Lined.Ground.Squirrel	Late.Torpor.vs.Torpor.Entrance.ln.fold.change.enrichment.analysis	0.592198696	0.95	0.96	up
NA	Glycolysis	13-Lined.Ground.Squirrel	Late.Torpor.vs.Torpor.Entrance.ln.fold.change.enrichment.analysis	0.713919223	0.85	0.94	up
NA	Sulfur metabolism	13-Lined.Ground.Squirrel	Late.Torpor.vs.Torpor.Entrance.ln.fold.change.enrichment.analysis	0.806530443	0.7	0.83	up
NA	Nucleotides	13-Lined.Ground.Squirrel	Late.Torpor.vs.Torpor.Entrance.ln.fold.change.enrichment.analysis	1.03365115	0.39	0.69	up
NA	Serine biosynthesis and one-carbon metabolism	13-Lined.Ground.Squirrel	Late.Torpor.vs.Torpor.Entrance.ln.fold.change.enrichment.analysis	1.039811459	0.38	0.69	up
NA	Aminosugars	13-Lined.Ground.Squirrel	Late.Torpor.vs.Torpor.Entrance.ln.fold.change.enrichment.analysis	1.087501313	0.34	0.69	up
NA	urea cycle and polyamines	13-Lined.Ground.Squirrel	Late.Torpor.vs.Torpor.Entrance.ln.fold.change.enrichment.analysis	1.151276644	0.27	0.69	up
NA	Arginine and proline metabolism	13-Lined.Ground.Squirrel	Late.Torpor.vs.Torpor.Entrance.ln.fold.change.enrichment.analysis	1.279341907	0.17	0.69	up
Amino Acid	NA	Rat.Diet	Methionine.Restricted.vs.Control.Fed.ln.fold.change.enrichment.analysis	-1.627724915	0.01	0.05	down
Peptide	NA	Rat.Diet	Methionine.Restricted.vs.Control.Fed.ln.fold.change.enrichment.analysis	-1.228233943	0.23	0.3	down
Lipid	NA	Rat.Diet	Methionine.Restricted.vs.Control.Fed.ln.fold.change.enrichment.analysis	0.823652636	0.79	0.79	up
Carbohydrate	NA	Rat.Diet	Methionine.Restricted.vs.Control.Fed.ln.fold.change.enrichment.analysis	1.239350372	0.21	0.3	up
NA	Tryptophan Metabolism	Rat.Diet	Methionine.Restricted.vs.Control.Fed.ln.fold.change.enrichment.analysis	-1.642847519	0.02	0.11	down
NA	Medium Chain Fatty Acid	Rat.Diet	Methionine.Restricted.vs.Control.Fed.ln.fold.change.enrichment.analysis	-1.489532031	0.07	0.2	down
NA	Gamma-glutamyl Amino Acid	Rat.Diet	Methionine.Restricted.vs.Control.Fed.ln.fold.change.enrichment.analysis	-0.900821559	0.58	0.84	down
NA	Sterol	Rat.Diet	Methionine.Restricted.vs.Control.Fed.ln.fold.change.enrichment.analysis	-0.845172486	0.65	0.84	down
NA	Leucine Isoleucine and Valine Metabolism	Rat.Diet	Methionine.Restricted.vs.Control.Fed.ln.fold.change.enrichment.analysis	-0.730404401	0.81	0.91	down
NA	Polyunsaturated Fatty Acid (n3 and n6)	Rat.Diet	Methionine.Restricted.vs.Control.Fed.ln.fold.change.enrichment.analysis	0.596261525	0.95	0.95	up
NA	Long Chain Fatty Acid	Rat.Diet	Methionine.Restricted.vs.Control.Fed.ln.fold.change.enrichment.analysis	0.874545379	0.61	0.84	up
NA	Urea cycle; Arginine and Proline Metabolism	Rat.Diet	Methionine.Restricted.vs.Control.Fed.ln.fold.change.enrichment.analysis	1.162147889	0.28	0.64	up
NA	Fatty Acid Dicarboxylate	Rat.Diet	Methionine.Restricted.vs.Control.Fed.ln.fold.change.enrichment.analysis	1.825994781	0.01	0.07	up
